# Supplementary material for: Characterization of the RNase R association with ribosomes
Source: BMC Microbiol. 2014 Feb 11;14:34. doi: 10.1186/1471-2180-14-34 (PMC3942186; doi:10.1186/1471-2180-14-34)
Supplement: Additional file 1: Figure S1 — RNase R interacts with the small ribosomal subunit. Cellular extracts were separated on 5-20% sucrose gradients. Position of ribosomal subunits, ribosomes and polysomes along the gradient were monitored by UV 280 absorbance (UV280). Amount of RNase R or RNase II (used as a control) in each fraction of the gradient was monitored using western blot. [file 1471-2180-14-34-S1.xlsx]

## Sheet: Arkusz1
Protein names	Gene names	Fasta headers	RPOC TAP intensity cold shock	Rnase R TAP intensity cold shock	Rnase R TAP intensity Rnase A treatment	Rnase R intensity exponential growth
Ribonuclease R	rnr	>sp|P21499|RNR_ECOLI Ribonuclease R OS=Escherichia coli (strain K12) GN=rnr PE=1 SV=2;>sp|P30851|RNR_SHIFL Ribonuclease R OS=Shigella flexneri GN=rnr PE=3 SV=4	56462000	60046000000	70552000	55730000
30S ribosomal protein S4	rpsD	>sp|B1X6E8|RS4_ECODH 30S ribosomal protein S4 OS=Escherichia coli (strain K12 / DH10B) GN=rpsD PE=3 SV=1;>sp|C4ZUF1|RS4_ECOBW 30S ribosomal protein S4 OS=Escherichia coli (strain K12 / MC4100 / BW2952) GN=rpsD PE=3 SV=1;>sp|P0A7V8|RS4_ECOLI 30S ribosomal p	206090000	12130000000	3775100000	14249000000
50S ribosomal protein L3	rplC	>sp|B1X6H1|RL3_ECODH 50S ribosomal protein L3 OS=Escherichia coli (strain K12 / DH10B) GN=rplC PE=3 SV=1;>sp|C4ZUH5|RL3_ECOBW 50S ribosomal protein L3 OS=Escherichia coli (strain K12 / MC4100 / BW2952) GN=rplC PE=3 SV=1;>sp|P60438|RL3_ECOLI 50S ribosomal p	627340000	10637000000	4441800000	12292000000
30S ribosomal protein S7	rpsG	>sp|B1X6J1|RS7_ECODH 30S ribosomal protein S7 OS=Escherichia coli (strain K12 / DH10B) GN=rpsG PE=3 SV=1;>sp|C4ZUJ6|RS7_ECOBW 30S ribosomal protein S7 OS=Escherichia coli (strain K12 / MC4100 / BW2952) GN=rpsG PE=3 SV=1;>sp|P02359|RS7_ECOLI 30S ribosomal p	192340000	9953500000	2108800000	10120000000
50S ribosomal protein L4	rplD	>sp|B1X6H0|RL4_ECODH 50S ribosomal protein L4 OS=Escherichia coli (strain K12 / DH10B) GN=rplD PE=3 SV=1;>sp|C4ZUH4|RL4_ECOBW 50S ribosomal protein L4 OS=Escherichia coli (strain K12 / MC4100 / BW2952) GN=rplD PE=3 SV=1;>sp|P60723|RL4_ECOLI 50S ribosomal p	123660000	9318500000	3913900000	7140400000
		>P04264 SWISS-PROT:P04264 Tax_Id=9606 Gene_Symbol=KRT1 Keratin, type II cytoskeletal 1	127530000	7908300000	5435800000	430610000
		>P00761 SWISS-PROT:P00761|TRYP_PIG Trypsin - Sus scrofa (Pig).	1445200000	7769200000	184880000000	2804200000
50S ribosomal protein L10	rplJ	>sp|B1XBY7|RL10_ECODH 50S ribosomal protein L10 OS=Escherichia coli (strain K12 / DH10B) GN=rplJ PE=3 SV=1;>sp|C5A0S5|RL10_ECOBW 50S ribosomal protein L10 OS=Escherichia coli (strain K12 / MC4100 / BW2952) GN=rplJ PE=3 SV=1;>sp|P0A7J3|RL10_ECOLI 50S riboso	268160000	7216200000	3403100000	6144600000
50S ribosomal protein L22	rplV	>sp|B1X6G6|RL22_ECODH 50S ribosomal protein L22 OS=Escherichia coli (strain K12 / DH10B) GN=rplV PE=3 SV=1;>sp|C4ZUH0|RL22_ECOBW 50S ribosomal protein L22 OS=Escherichia coli (strain K12 / MC4100 / BW2952) GN=rplV PE=3 SV=1;>sp|P61175|RL22_ECOLI 50S riboso	0	6613400000	2531700000	7287800000
50S ribosomal protein L19	rplS	>sp|B1XBS8|RL19_ECODH 50S ribosomal protein L19 OS=Escherichia coli (strain K12 / DH10B) GN=rplS PE=3 SV=1;>sp|C4ZYM4|RL19_ECOBW 50S ribosomal protein L19 OS=Escherichia coli (strain K12 / MC4100 / BW2952) GN=rplS PE=3 SV=1;>sp|P0A7K6|RL19_ECOLI 50S riboso	288190000	6056200000	3271000000	6172300000
		>P35908 SWISS-PROT:P35908 Tax_Id=9606 Gene_Symbol=KRT2 Keratin, type II cytoskeletal 2 epidermal	78053000	5851700000	5906700000	409140000
30S ribosomal protein S5	rpsE	>sp|P0A7W1|RS5_ECOLI 30S ribosomal protein S5 OS=Escherichia coli (strain K12) GN=rpsE PE=1 SV=2;>sp|P0A7W3|RS5_ECO57 30S ribosomal protein S5 OS=Escherichia coli O157:H7 GN=rpsE PE=3 SV=2;>sp|P0A7W6|RS5_SHIFL 30S ribosomal protein S5 OS=Shigella flexneri	560920000	5359600000	3831600000	8291800000
50S ribosomal protein L17	rplQ	>sp|B1X6E6|RL17_ECODH 50S ribosomal protein L17 OS=Escherichia coli (strain K12 / DH10B) GN=rplQ PE=3 SV=1;>sp|C4ZUE9|RL17_ECOBW 50S ribosomal protein L17 OS=Escherichia coli (strain K12 / MC4100 / BW2952) GN=rplQ PE=3 SV=1;>sp|P0AG44|RL17_ECOLI 50S riboso	65785000	5277500000	2104200000	6085100000
Cold-shock DEAD box protein A	deaD	>sp|P0A9P6|DEAD_ECOLI Cold-shock DEAD box protein A OS=Escherichia coli (strain K12) GN=deaD PE=1 SV=2;>sp|P0A9P8|DEAD_SHIFL Cold-shock DEAD box protein A OS=Shigella flexneri GN=deaD PE=3 SV=2;>sp|Q8XA87|DEAD_ECO57 Cold-shock DEAD box protein A OS=Escheri	188670000	4583600000	1351700000	1012900000
30S ribosomal protein S3	rpsC	>sp|C4ZUG9|RS3_ECOBW 30S ribosomal protein S3 OS=Escherichia coli (strain K12 / MC4100 / BW2952) GN=rpsC PE=3 SV=1;>sp|P0A7V3|RS3_ECOLI 30S ribosomal protein S3 OS=Escherichia coli (strain K12) GN=rpsC PE=1 SV=2;>sp|P0A7V5|RS3_ECO57 30S ribosomal protein S	234240000	4337500000	2419600000	14760000000
50S ribosomal protein L2	rplB	>sp|B1X6G8|RL2_ECODH 50S ribosomal protein L2 OS=Escherichia coli (strain K12 / DH10B) GN=rplB PE=3 SV=1;>sp|C4ZUH2|RL2_ECOBW 50S ribosomal protein L2 OS=Escherichia coli (strain K12 / MC4100 / BW2952) GN=rplB PE=3 SV=1;>sp|P60422|RL2_ECOLI 50S ribosomal p	105320000	4229900000	2150000000	6860200000
		>P13645 SWISS-PROT:P13645 Tax_Id=9606 Gene_Symbol=KRT10 Keratin, type I cytoskeletal 10	73562000	4209100000	6817100000	260650000
		>P35527 SWISS-PROT:P35527 Tax_Id=9606 Gene_Symbol=KRT9 Keratin, type I cytoskeletal 9	0	3963400000	1937700000	172300000
50S ribosomal protein L15	rplO	>sp|B1X6F3|RL15_ECODH 50S ribosomal protein L15 OS=Escherichia coli (strain K12 / DH10B) GN=rplO PE=3 SV=1;>sp|C4ZUF6|RL15_ECOBW 50S ribosomal protein L15 OS=Escherichia coli (strain K12 / MC4100 / BW2952) GN=rplO PE=3 SV=1;>sp|P02413|RL15_ECOLI 50S riboso	0	3797700000	2368700000	4449200000
50S ribosomal protein L7/L12	rplL	>sp|B1XBY8|RL7_ECODH 50S ribosomal protein L7/L12 OS=Escherichia coli (strain K12 / DH10B) GN=rplL PE=3 SV=1;>sp|C5A0S6|RL7_ECOBW 50S ribosomal protein L7/L12 OS=Escherichia coli (strain K12 / MC4100 / BW2952) GN=rplL PE=3 SV=1;>sp|P0A7K2|RL7_ECOLI 50S rib	1012300000	3455800000	3552100000	5590900000
30S ribosomal protein S9	rpsI	>sp|B1XHK3|RS9_ECODH 30S ribosomal protein S9 OS=Escherichia coli (strain K12 / DH10B) GN=rpsI PE=3 SV=1;>sp|C4ZSW8|RS9_ECOBW 30S ribosomal protein S9 OS=Escherichia coli (strain K12 / MC4100 / BW2952) GN=rpsI PE=3 SV=1;>sp|P0A7X3|RS9_ECOLI 30S ribosomal p	141970000	3436800000	1153500000	4333200000
50S ribosomal protein L11	rplK	>sp|B1XBY5|RL11_ECODH 50S ribosomal protein L11 OS=Escherichia coli (strain K12 / DH10B) GN=rplK PE=3 SV=1;>sp|C5A0S3|RL11_ECOBW 50S ribosomal protein L11 OS=Escherichia coli (strain K12 / MC4100 / BW2952) GN=rplK PE=3 SV=1;>sp|P0A7J7|RL11_ECOLI 50S riboso	122930000	3238800000	2021200000	2091000000
50S ribosomal protein L13	rplM	>sp|B1XHK4|RL13_ECODH 50S ribosomal protein L13 OS=Escherichia coli (strain K12 / DH10B) GN=rplM PE=3 SV=1;>sp|C4ZSW9|RL13_ECOBW 50S ribosomal protein L13 OS=Escherichia coli (strain K12 / MC4100 / BW2952) GN=rplM PE=3 SV=1;>sp|P0AA10|RL13_ECOLI 50S riboso	348510000	3206100000	2358700000	8676700000
30S ribosomal protein S19	rpsS	>sp|B1X6G7|RS19_ECODH 30S ribosomal protein S19 OS=Escherichia coli (strain K12 / DH10B) GN=rpsS PE=3 SV=1;>sp|C4ZUH1|RS19_ECOBW 30S ribosomal protein S19 OS=Escherichia coli (strain K12 / MC4100 / BW2952) GN=rpsS PE=3 SV=1;>sp|P0A7U3|RS19_ECOLI 30S riboso	7941400	3107000000	111670000	3207700000
50S ribosomal protein L24	rplX	>sp|B1X6G1|RL24_ECODH 50S ribosomal protein L24 OS=Escherichia coli (strain K12 / DH10B) GN=rplX PE=3 SV=1;>sp|C4ZUG4|RL24_ECOBW 50S ribosomal protein L24 OS=Escherichia coli (strain K12 / MC4100 / BW2952) GN=rplX PE=3 SV=1;>sp|P60624|RL24_ECOLI 50S riboso	179350000	2745100000	437610000	389450000
Elongation factor Tu;Elongation factor Tu 1;Elongation factor Tu 2	tufA;tufB	>sp|P0A6N3|EFTU_ECO57 Elongation factor Tu OS=Escherichia coli O157:H7 GN=tufA PE=1 SV=2;>sp|P0CE47|EFTU1_ECOLI Elongation factor Tu 1 OS=Escherichia coli (strain K12) GN=tufA PE=1 SV=1;>sp|P0CE48|EFTU2_ECOLI Elongation factor Tu 2 OS=Escherichia coli (str	0	2418000000	1678300000	2696000000
50S ribosomal protein L21	rplU	>sp|B1XHG2|RL21_ECODH 50S ribosomal protein L21 OS=Escherichia coli (strain K12 / DH10B) GN=rplU PE=3 SV=1;>sp|C4ZSS5|RL21_ECOBW 50S ribosomal protein L21 OS=Escherichia coli (strain K12 / MC4100 / BW2952) GN=rplU PE=3 SV=1;>sp|P0AG48|RL21_ECOLI 50S riboso	67858000	2334800000	2831700000	1702500000
50S ribosomal protein L18	rplR	>sp|B1X6F6|RL18_ECODH 50S ribosomal protein L18 OS=Escherichia coli (strain K12 / DH10B) GN=rplR PE=3 SV=1;>sp|C4ZUF9|RL18_ECOBW 50S ribosomal protein L18 OS=Escherichia coli (strain K12 / MC4100 / BW2952) GN=rplR PE=3 SV=1;>sp|P0C018|RL18_ECOLI 50S riboso	0	2292400000	897730000	3435600000
30S ribosomal protein S10	rpsJ	>sp|B1X6H2|RS10_ECODH 30S ribosomal protein S10 OS=Escherichia coli (strain K12 / DH10B) GN=rpsJ PE=3 SV=1;>sp|C4ZUH6|RS10_ECOBW 30S ribosomal protein S10 OS=Escherichia coli (strain K12 / MC4100 / BW2952) GN=rpsJ PE=3 SV=1;>sp|P0A7R5|RS10_ECOLI 30S riboso	55784000	2211700000	945450000	3746200000
50S ribosomal protein L1	rplA	>sp|B1XBY6|RL1_ECODH 50S ribosomal protein L1 OS=Escherichia coli (strain K12 / DH10B) GN=rplA PE=3 SV=1;>sp|C5A0S4|RL1_ECOBW 50S ribosomal protein L1 OS=Escherichia coli (strain K12 / MC4100 / BW2952) GN=rplA PE=3 SV=1;>sp|P0A7L0|RL1_ECOLI 50S ribosomal p	239460000	1883400000	919980000	722420000
30S ribosomal protein S15	rpsO	>sp|B1XGX7|RS15_ECODH 30S ribosomal protein S15 OS=Escherichia coli (strain K12 / DH10B) GN=rpsO PE=3 SV=1;>sp|C4ZSQ6|RS15_ECOBW 30S ribosomal protein S15 OS=Escherichia coli (strain K12 / MC4100 / BW2952) GN=rpsO PE=3 SV=1;>sp|P0ADZ4|RS15_ECOLI 30S riboso	3019700000	1883100000	525320000	849060000
30S ribosomal protein S6;30S ribosomal protein S6, fully modified isoform;30S ribosomal protein S6, non-modified isoform;30S ribosomal protein S6	rpsF	>sp|P02358|RS6_ECOLI 30S ribosomal protein S6 OS=Escherichia coli (strain K12) GN=rpsF PE=1 SV=1;>sp|B1XDV1|RS6_ECODH 30S ribosomal protein S6 OS=Escherichia coli (strain K12 / DH10B) GN=rpsF PE=3 SV=1;>sp|C4ZR77|RS6_ECOBW 30S ribosomal protein S6 OS=Esche	0	1825400000	465990000	442400000
30S ribosomal protein S12	rpsL	>sp|P0A7S3|RS12_ECOLI 30S ribosomal protein S12 OS=Escherichia coli (strain K12) GN=rpsL PE=1 SV=2;>sp|P0A7S5|RS12_ECO57 30S ribosomal protein S12 OS=Escherichia coli O157:H7 GN=rpsL PE=3 SV=2;>sp|P0A7S8|RS12_SHIFL 30S ribosomal protein S12 OS=Shigella fle	0	1717500000	2345300000	1939500000
50S ribosomal protein L9	rplI	>sp|B1XDV3|RL9_ECODH 50S ribosomal protein L9 OS=Escherichia coli (strain K12 / DH10B) GN=rplI PE=3 SV=1;>sp|C4ZR80|RL9_ECOBW 50S ribosomal protein L9 OS=Escherichia coli (strain K12 / MC4100 / BW2952) GN=rplI PE=3 SV=1;>sp|P0A7R1|RL9_ECOLI 50S ribosomal p	685900000	1566800000	682420000	1602500000
30S ribosomal protein S1	rpsA	>sp|P0AG67|RS1_ECOLI 30S ribosomal protein S1 OS=Escherichia coli (strain K12) GN=rpsA PE=1 SV=1;>sp|P0AG69|RS1_ECO57 30S ribosomal protein S1 OS=Escherichia coli O157:H7 GN=rpsA PE=3 SV=1;>sp|P0AG70|RS1_SHIFL 30S ribosomal protein S1 OS=Shigella flexneri	86089000	1526200000	368430000	422130000
50S ribosomal protein L5	rplE	>sp|B1X6G0|RL5_ECODH 50S ribosomal protein L5 OS=Escherichia coli (strain K12 / DH10B) GN=rplE PE=3 SV=1;>sp|C4ZUG3|RL5_ECOBW 50S ribosomal protein L5 OS=Escherichia coli (strain K12 / MC4100 / BW2952) GN=rplE PE=3 SV=1;>sp|P62399|RL5_ECOLI 50S ribosomal p	243980000	1490400000	1809200000	10309000000
30S ribosomal protein S11	rpsK	>sp|B1X6E9|RS11_ECODH 30S ribosomal protein S11 OS=Escherichia coli (strain K12 / DH10B) GN=rpsK PE=3 SV=1;>sp|C4ZUF2|RS11_ECOBW 30S ribosomal protein S11 OS=Escherichia coli (strain K12 / MC4100 / BW2952) GN=rpsK PE=3 SV=1;>sp|P0A7R9|RS11_ECOLI 30S riboso	56369000	1480600000	974330000	2628000000
30S ribosomal protein S13	rpsM	>sp|P0A7S9|RS13_ECOLI 30S ribosomal protein S13 OS=Escherichia coli (strain K12) GN=rpsM PE=1 SV=2;>sp|P0A7T1|RS13_ECO57 30S ribosomal protein S13 OS=Escherichia coli O157:H7 GN=rpsM PE=3 SV=2;>sp|P0A7T2|RS13_SHIFL 30S ribosomal protein S13 OS=Shigella fle	53750000	1431300000	466000000	1738500000
50S ribosomal protein L14	rplN	>sp|B1X6G2|RL14_ECODH 50S ribosomal protein L14 OS=Escherichia coli (strain K12 / DH10B) GN=rplN PE=3 SV=1;>sp|C4ZUG5|RL14_ECOBW 50S ribosomal protein L14 OS=Escherichia coli (strain K12 / MC4100 / BW2952) GN=rplN PE=3 SV=1;>sp|P0ADY3|RL14_ECOLI 50S riboso	40482000	1405900000	1942000000	5977100000
Pyruvate dehydrogenase E1 component	aceE	>sp|P0AFG8|ODP1_ECOLI Pyruvate dehydrogenase E1 component OS=Escherichia coli (strain K12) GN=aceE PE=1 SV=2;>sp|P0AFG9|ODP1_ECO57 Pyruvate dehydrogenase E1 component OS=Escherichia coli O157:H7 GN=aceE PE=1 SV=2	102010000	1391200000	5511600000	7615500000
30S ribosomal protein S16	rpsP	>sp|B1XBT1|RS16_ECODH 30S ribosomal protein S16 OS=Escherichia coli (strain K12 / DH10B) GN=rpsP PE=3 SV=1;>sp|C4ZYM7|RS16_ECOBW 30S ribosomal protein S16 OS=Escherichia coli (strain K12 / MC4100 / BW2952) GN=rpsP PE=3 SV=1;>sp|P0A7T3|RS16_ECOLI 30S riboso	0	1223800000	778030000	5154700000
50S ribosomal protein L28	rpmB	>sp|B1X971|RL28_ECODH 50S ribosomal protein L28 OS=Escherichia coli (strain K12 / DH10B) GN=rpmB PE=3 SV=1;>sp|C4ZXM9|RL28_ECOBW 50S ribosomal protein L28 OS=Escherichia coli (strain K12 / MC4100 / BW2952) GN=rpmB PE=3 SV=1;>sp|P0A7M2|RL28_ECOLI 50S riboso	189090000	1094100000	1126600000	1478400000
30S ribosomal protein S21	rpsU	>sp|B1XG70|RS21_ECODH 30S ribosomal protein S21 OS=Escherichia coli (strain K12 / DH10B) GN=rpsU PE=3 SV=1;>sp|C4ZQY2|RS21_ECOBW 30S ribosomal protein S21 OS=Escherichia coli (strain K12 / MC4100 / BW2952) GN=rpsU PE=3 SV=1;>sp|P68679|RS21_ECOLI 30S riboso	0	981430000	1189500000	919740000
30S ribosomal protein S18	rpsR	>sp|B1XDV2|RS18_ECODH 30S ribosomal protein S18 OS=Escherichia coli (strain K12 / DH10B) GN=rpsR PE=3 SV=1;>sp|C4ZR79|RS18_ECOBW 30S ribosomal protein S18 OS=Escherichia coli (strain K12 / MC4100 / BW2952) GN=rpsR PE=3 SV=1;>sp|P0A7T7|RS18_ECOLI 30S riboso	0	975550000	124760000	533130000
		>P13647 SWISS-PROT:P13647 Tax_Id=9606 Gene_Symbol=KRT5 Keratin, type II cytoskeletal 5	0	932710000	267750000	40461000
DNA-binding protein HU-alpha	hupA	>sp|P0ACF0|DBHA_ECOLI DNA-binding protein HU-alpha OS=Escherichia coli (strain K12) GN=hupA PE=1 SV=1;>sp|P0ACF2|DBHA_ECO57 DNA-binding protein HU-alpha OS=Escherichia coli O157:H7 GN=hupA PE=3 SV=1;>sp|P0ACF3|DBHA_SHIFL DNA-binding protein HU-alpha OS=Shi	840530000	923200000	2552500000	2608800000
50S ribosomal protein L16	rplP	>sp|B1X6G5|RL16_ECODH 50S ribosomal protein L16 OS=Escherichia coli (strain K12 / DH10B) GN=rplP PE=3 SV=1;>sp|C4ZUG8|RL16_ECOBW 50S ribosomal protein L16 OS=Escherichia coli (strain K12 / MC4100 / BW2952) GN=rplP PE=3 SV=1;>sp|P0ADY7|RL16_ECOLI 50S riboso	0	897430000	494730000	2345500000
DNA-directed RNA polymerase subunit beta	rpoC	>sp|B1XBZ0|RPOC_ECODH DNA-directed RNA polymerase subunit beta OS=Escherichia coli (strain K12 / DH10B) GN=rpoC PE=3 SV=1;>sp|P0A8T7|RPOC_ECOLI DNA-directed RNA polymerase subunit beta OS=Escherichia coli (strain K12) GN=rpoC PE=1 SV=1;>sp|P0A8T8|RPOC_EC	123440000000	893140000	539520000	1701100000
30S ribosomal protein S20	rpsT	>sp|B1XBE8|RS20_ECODH 30S ribosomal protein S20 OS=Escherichia coli (strain K12 / DH10B) GN=rpsT PE=3 SV=1;>sp|C4ZPU9|RS20_ECOBW 30S ribosomal protein S20 OS=Escherichia coli (strain K12 / MC4100 / BW2952) GN=rpsT PE=3 SV=1;>sp|P0A7U7|RS20_ECOLI 30S riboso	0	890000000	533010000	483890000
50S ribosomal protein L20	rplT	>sp|B1XG23|RL20_ECODH 50S ribosomal protein L20 OS=Escherichia coli (strain K12 / DH10B) GN=rplT PE=3 SV=1;>sp|C4ZYH8|RL20_ECOBW 50S ribosomal protein L20 OS=Escherichia coli (strain K12 / MC4100 / BW2952) GN=rplT PE=3 SV=1;>sp|P0A7L3|RL20_ECOLI 50S riboso	73490000	884750000	880980000	2500500000
ProP effector	proQ	>sp|B1XH99|PROQ_ECODH ProP effector OS=Escherichia coli (strain K12 / DH10B) GN=proQ PE=3 SV=1;>sp|C4ZZI8|PROQ_ECOBW ProP effector OS=Escherichia coli (strain K12 / MC4100 / BW2952) GN=proQ PE=3 SV=1;>sp|P45577|PROQ_ECOLI ProP effector OS=Escherichia coli	394130000	826890000	370950000	1313900000
DNA-directed RNA polymerase subunit beta	rpoB	>sp|B1XBY9|RPOB_ECODH DNA-directed RNA polymerase subunit beta OS=Escherichia coli (strain K12 / DH10B) GN=rpoB PE=3 SV=1;>sp|C5A0S7|RPOB_ECOBW DNA-directed RNA polymerase subunit beta OS=Escherichia coli (strain K12 / MC4100 / BW2952) GN=rpoB PE=3 SV=1;>s	105370000000	814770000	497970000	699690000
Translation initiation factor IF-3;Translation initiation factor IF-3;Translation initiation factor IF-3, N-terminally processed;Translation initiation factor IF-3S	infC	>sp|C4ZYI0|IF3_ECOBW Translation initiation factor IF-3 OS=Escherichia coli (strain K12 / MC4100 / BW2952) GN=infC PE=3 SV=1;>sp|P0A707|IF3_ECOLI Translation initiation factor IF-3 OS=Escherichia coli (strain K12) GN=infC PE=1 SV=1;>sp|P0A709|IF3_ECO57 Tra	0	787460000	1068900000	1574300000
50S ribosomal protein L6	rplF	>sp|B1X6F7|RL6_ECODH 50S ribosomal protein L6 OS=Escherichia coli (strain K12 / DH10B) GN=rplF PE=3 SV=1;>sp|C4ZUG0|RL6_ECOBW 50S ribosomal protein L6 OS=Escherichia coli (strain K12 / MC4100 / BW2952) GN=rplF PE=3 SV=1;>sp|P0AG55|RL6_ECOLI 50S ribosomal p	0	674590000	182910000	2000600000
30S ribosomal protein S2	rpsB	>sp|B1XD38|RS2_ECODH 30S ribosomal protein S2 OS=Escherichia coli (strain K12 / DH10B) GN=rpsB PE=3 SV=1;>sp|C4ZRR1|RS2_ECOBW 30S ribosomal protein S2 OS=Escherichia coli (strain K12 / MC4100 / BW2952) GN=rpsB PE=3 SV=1;>sp|P0A7V0|RS2_ECOLI 30S ribosomal p	25886000	639130000	1143900000	13367000000
DNA-binding protein H-NS	hns	>sp|P09120|HNS_SHIFL DNA-binding protein H-NS OS=Shigella flexneri GN=hns PE=1 SV=3;>sp|P0ACF8|HNS_ECOLI DNA-binding protein H-NS OS=Escherichia coli (strain K12) GN=hns PE=1 SV=2;>sp|P0ACG0|HNS_ECO57 DNA-binding protein H-NS OS=Escherichia coli O157:H7 GN	0	634780000	733520000	1705200000
Chaperone protein DnaK	dnaK	>sp|P0A6Y8|DNAK_ECOLI Chaperone protein DnaK OS=Escherichia coli (strain K12) GN=dnaK PE=1 SV=2;>sp|P0A6Z0|DNAK_ECO57 Chaperone protein DnaK OS=Escherichia coli O157:H7 GN=dnaK PE=3 SV=2;>sp|Q83MH5|DNAK_SHIFL Chaperone protein DnaK OS=Shigella flexneri GN=	0	622590000	1168900000	1465200000
Uncharacterized tRNA/rRNA methyltransferase YfiF	yfiF	>sp|P0AGJ5|YFIF_ECOLI Uncharacterized tRNA/rRNA methyltransferase YfiF OS=Escherichia coli (strain K12) GN=yfiF PE=3 SV=1;>sp|P0AGJ6|YFIF_ECO57 Uncharacterized tRNA/rRNA methyltransferase YfiF OS=Escherichia coli O157:H7 GN=yfiF PE=3 SV=1	72590000	607980000	586710000	934970000
HTH-type transcriptional regulator gntR	gntR	>sp|P0ACP5|GNTR_ECOLI HTH-type transcriptional regulator gntR OS=Escherichia coli (strain K12) GN=gntR PE=1 SV=1	0	596890000	0	2673900000
Lon protease	lon	>sp|P0A9M0|LON_ECOLI Lon protease OS=Escherichia coli (strain K12) GN=lon PE=1 SV=1	126580000	596580000	1339900000	198020000
30S ribosomal protein S8	rpsH	>sp|B1X6F8|RS8_ECODH 30S ribosomal protein S8 OS=Escherichia coli (strain K12 / DH10B) GN=rpsH PE=3 SV=1;>sp|C4ZUG1|RS8_ECOBW 30S ribosomal protein S8 OS=Escherichia coli (strain K12 / MC4100 / BW2952) GN=rpsH PE=3 SV=1;>sp|P0A7W7|RS8_ECOLI 30S ribosomal p	0	566250000	364970000	490370000
Trigger factor	tig	>sp|B1XFM4|TIG_ECODH Trigger factor OS=Escherichia coli (strain K12 / DH10B) GN=tig PE=3 SV=1;>sp|C4ZTJ3|TIG_ECOBW Trigger factor OS=Escherichia coli (strain K12 / MC4100 / BW2952) GN=tig PE=3 SV=1;>sp|P0A850|TIG_ECOLI Trigger factor OS=Escherichia coli (s	0	545840000	287110000	1142700000
ATP-dependent RNA helicase hrpA	hrpA	>sp|P43329|HRPA_ECOLI ATP-dependent RNA helicase hrpA OS=Escherichia coli (strain K12) GN=hrpA PE=3 SV=3	0	502420000	0	0
50S ribosomal protein L29	rpmC	>sp|B1X6G4|RL29_ECODH 50S ribosomal protein L29 OS=Escherichia coli (strain K12 / DH10B) GN=rpmC PE=3 SV=1;>sp|C4ZUG7|RL29_ECOBW 50S ribosomal protein L29 OS=Escherichia coli (strain K12 / MC4100 / BW2952) GN=rpmC PE=3 SV=1;>sp|P0A7M6|RL29_ECOLI 50S riboso	0	489060000	208400000	208590000
		>P02533 SWISS-PROT:P02533 Tax_Id=9606 Gene_Symbol=KRT14 Keratin, type I cytoskeletal 14	0	481650000	24291000	17254000
60 kDa chaperonin	groL	>sp|B1XDP7|CH60_ECODH 60 kDa chaperonin OS=Escherichia coli (strain K12 / DH10B) GN=groL PE=3 SV=1;>sp|C5A1D5|CH60_ECOBW 60 kDa chaperonin OS=Escherichia coli (strain K12 / MC4100 / BW2952) GN=groL PE=3 SV=1;>sp|P0A6F5|CH60_ECOLI 60 kDa chaperonin OS=Esche	63837000	461430000	263240000	603130000
30S ribosomal protein S14	rpsN	>sp|B1X6F9|RS14_ECODH 30S ribosomal protein S14 OS=Escherichia coli (strain K12 / DH10B) GN=rpsN PE=3 SV=1;>sp|P0AG59|RS14_ECOLI 30S ribosomal protein S14 OS=Escherichia coli (strain K12) GN=rpsN PE=1 SV=2;>sp|P0AG61|RS14_ECO57 30S ribosomal protein S14 OS	0	455840000	693020000	991570000
DNA gyrase subunit A	gyrA	>sp|P0AES4|GYRA_ECOLI DNA gyrase subunit A OS=Escherichia coli (strain K12) GN=gyrA PE=1 SV=1;>sp|P0AES5|GYRA_SHIFL DNA gyrase subunit A OS=Shigella flexneri GN=gyrA PE=1 SV=1	0	435840000	317790000	830600000
Dihydrolipoyl dehydrogenase	lpdA	>sp|P0A9P0|DLDH_ECOLI Dihydrolipoyl dehydrogenase OS=Escherichia coli (strain K12) GN=lpdA PE=1 SV=2;>sp|P0A9P2|DLDH_ECO57 Dihydrolipoyl dehydrogenase OS=Escherichia coli O157:H7 GN=lpdA PE=3 SV=2;>sp|P0A9P3|DLDH_SHIFL Dihydrolipoyl dehydrogenase OS=Shigel	0	412220000	288290000	632540000
DNA-directed RNA polymerase subunit alpha	rpoA	>sp|P0A7Z4|RPOA_ECOLI DNA-directed RNA polymerase subunit alpha OS=Escherichia coli (strain K12) GN=rpoA PE=1 SV=1;>sp|P0A7Z6|RPOA_ECO57 DNA-directed RNA polymerase subunit alpha OS=Escherichia coli O157:H7 GN=rpoA PE=3 SV=1;>sp|P0A7Z9|RPOA_SHIFL DNA-direc	49205000000	406800000	333350000	521140000
Helicase IV	helD	>sp|P15038|HELD_ECOLI Helicase IV OS=Escherichia coli (strain K12) GN=helD PE=1 SV=2	0	400810000	451600000	918990000
Elongation factor G	fusA	>sp|B1X6J0|EFG_ECODH Elongation factor G OS=Escherichia coli (strain K12 / DH10B) GN=fusA PE=3 SV=1;>sp|C4ZUJ5|EFG_ECOBW Elongation factor G OS=Escherichia coli (strain K12 / MC4100 / BW2952) GN=fusA PE=3 SV=1;>sp|P0A6M8|EFG_ECOLI Elongation factor G OS=Es	0	387890000	194490000	50852000
50S ribosomal protein L33	rpmG	>sp|B1X970|RL33_ECODH 50S ribosomal protein L33 OS=Escherichia coli (strain K12 / DH10B) GN=rpmG PE=3 SV=1;>sp|C4ZXM8|RL33_ECOBW 50S ribosomal protein L33 OS=Escherichia coli (strain K12 / MC4100 / BW2952) GN=rpmG PE=3 SV=1;>sp|P0A7N9|RL33_ECOLI 50S riboso	0	377940000	133880000	1077500000
Phosphoenolpyruvate-protein phosphotransferase	ptsI	>sp|P08839|PT1_ECOLI Phosphoenolpyruvate-protein phosphotransferase OS=Escherichia coli (strain K12) GN=ptsI PE=1 SV=1	0	367060000	266340000	1400900000
Integration host factor subunit alpha	ihfA	>sp|B1XG19|IHFA_ECODH Integration host factor subunit alpha OS=Escherichia coli (strain K12 / DH10B) GN=ihfA PE=3 SV=1;>sp|C4ZYH4|IHFA_ECOBW Integration host factor subunit alpha OS=Escherichia coli (strain K12 / MC4100 / BW2952) GN=ihfA PE=3 SV=1;>sp|P0A6	0	346090000	320080000	359280000
50S ribosomal protein L31	rpmE	>sp|B1XBA2|RL31_ECODH 50S ribosomal protein L31 OS=Escherichia coli (strain K12 / DH10B) GN=rpmE PE=3 SV=1;>sp|C5A0A3|RL31_ECOBW 50S ribosomal protein L31 OS=Escherichia coli (strain K12 / MC4100 / BW2952) GN=rpmE PE=3 SV=1;>sp|P0A7M9|RL31_ECOLI 50S riboso	0	336090000	0	100170000
Isocitrate dehydrogenase [NADP]	icd	>sp|P08200|IDH_ECOLI Isocitrate dehydrogenase [NADP] OS=Escherichia coli (strain K12) GN=icd PE=1 SV=1	0	332790000	0	85948000
ATP-dependent RNA helicase rhlE	rhlE	>sp|P25888|RHLE_ECOLI ATP-dependent RNA helicase rhlE OS=Escherichia coli (strain K12) GN=rhlE PE=1 SV=3	0	328490000	56009000	44158000
Aconitate hydratase 2	acnB	>sp|P36683|ACON2_ECOLI Aconitate hydratase 2 OS=Escherichia coli (strain K12) GN=acnB PE=1 SV=3	0	324650000	44286000	51940000
Adenosine deaminase	add	>sp|Q8X661|ADD_ECO57 Adenosine deaminase OS=Escherichia coli O157:H7 GN=add PE=3 SV=1;>sp|B1XF88|ADD_ECODH Adenosine deaminase OS=Escherichia coli (strain K12 / DH10B) GN=add PE=3 SV=1;>sp|C4ZY85|ADD_ECOBW Adenosine deaminase OS=Escherichia coli (strain K1	0	295080000	0	426490000
50S ribosomal protein L23	rplW	>sp|P0ADZ0|RL23_ECOLI 50S ribosomal protein L23 OS=Escherichia coli (strain K12) GN=rplW PE=1 SV=1;>sp|P0ADZ2|RL23_ECO57 50S ribosomal protein L23 OS=Escherichia coli O157:H7 GN=rplW PE=1 SV=1;>sp|P0ADZ3|RL23_SHIFL 50S ribosomal protein L23 OS=Shigella fle	0	289700000	484950000	1139800000
Integration host factor subunit beta	ihfB	>sp|B1X852|IHFB_ECODH Integration host factor subunit beta OS=Escherichia coli (strain K12 / DH10B) GN=ihfB PE=3 SV=1;>sp|C4ZQ38|IHFB_ECOBW Integration host factor subunit beta OS=Escherichia coli (strain K12 / MC4100 / BW2952) GN=ihfB PE=3 SV=1;>sp|P0A6Y1	0	277970000	265960000	1345900000
Translation initiation factor IF-2	infB	>sp|B1XGY0|IF2_ECODH Translation initiation factor IF-2 OS=Escherichia coli (strain K12 / DH10B) GN=infB PE=3 SV=1;>sp|C4ZSQ9|IF2_ECOBW Translation initiation factor IF-2 OS=Escherichia coli (strain K12 / MC4100 / BW2952) GN=infB PE=3 SV=1;>sp|P0A705|IF2_E	0	263910000	177630000	352800000
Ribosomal RNA large subunit methyltransferase L	rlmL	>sp|B1X8Q2|RLML_ECODH Ribosomal RNA large subunit methyltransferase L OS=Escherichia coli (strain K12 / DH10B) GN=rlmL PE=3 SV=1;>sp|P75864|RLML_ECOLI Ribosomal RNA large subunit methyltransferase L OS=Escherichia coli (strain K12) GN=rlmL PE=1 SV=1;>sp|Q8	0	258890000	0	0
Alkyl hydroperoxide reductase subunit C	ahpC	>sp|P0AE08|AHPC_ECOLI Alkyl hydroperoxide reductase subunit C OS=Escherichia coli (strain K12) GN=ahpC PE=1 SV=2;>sp|P0AE10|AHPC_ECO57 Alkyl hydroperoxide reductase subunit C OS=Escherichia coli O157:H7 GN=ahpC PE=3 SV=2;>sp|P0AE11|AHPC_SHIFL Alkyl hydrope	0	250700000	294070000	137550000
Tryptophanase	tnaA	>sp|B1X9T7|TNAA_ECODH Tryptophanase OS=Escherichia coli (strain K12 / DH10B) GN=tnaA PE=3 SV=1;>sp|C4ZYY6|TNAA_ECOBW Tryptophanase OS=Escherichia coli (strain K12 / MC4100 / BW2952) GN=tnaA PE=3 SV=1;>sp|P0A853|TNAA_ECOLI Tryptophanase OS=Escherichia coli	0	216330000	0	190100000
Polyribonucleotide nucleotidyltransferase	pnp	>sp|B1XGX6|PNP_ECODH Polyribonucleotide nucleotidyltransferase OS=Escherichia coli (strain K12 / DH10B) GN=pnp PE=3 SV=2;>sp|C4ZSQ5|PNP_ECOBW Polyribonucleotide nucleotidyltransferase OS=Escherichia coli (strain K12 / MC4100 / BW2952) GN=pnp PE=3 SV=1;>sp|	0	214720000	0	229890000
DNA-directed RNA polymerase subunit omega	rpoZ	>sp|B1X982|RPOZ_ECODH DNA-directed RNA polymerase subunit omega OS=Escherichia coli (strain K12 / DH10B) GN=rpoZ PE=3 SV=1;>sp|C4ZXP1|RPOZ_ECOBW DNA-directed RNA polymerase subunit omega OS=Escherichia coli (strain K12 / MC4100 / BW2952) GN=rpoZ PE=3 SV=1;	5900400000	209190000	260910000	881430000
30S ribosomal protein S17	rpsQ	>sp|B1X6G3|RS17_ECODH 30S ribosomal protein S17 OS=Escherichia coli (strain K12 / DH10B) GN=rpsQ PE=3 SV=1;>sp|C4ZUG6|RS17_ECOBW 30S ribosomal protein S17 OS=Escherichia coli (strain K12 / MC4100 / BW2952) GN=rpsQ PE=3 SV=1;>sp|P0AG63|RS17_ECOLI 30S riboso	0	205910000	58045000	1136000000
ADP-L-glycero-D-manno-heptose-6-epimerase	hldD	>sp|B1X953|HLDD_ECODH ADP-L-glycero-D-manno-heptose-6-epimerase OS=Escherichia coli (strain K12 / DH10B) GN=hldD PE=3 SV=1;>sp|C4ZXL1|HLDD_ECOBW ADP-L-glycero-D-manno-heptose-6-epimerase OS=Escherichia coli (strain K12 / MC4100 / BW2952) GN=hldD PE=3 SV=1;	0	195590000	0	395430000
50S ribosomal protein L30	rpmD	>sp|B1X6F4|RL30_ECODH 50S ribosomal protein L30 OS=Escherichia coli (strain K12 / DH10B) GN=rpmD PE=3 SV=1;>sp|C4ZUF7|RL30_ECOBW 50S ribosomal protein L30 OS=Escherichia coli (strain K12 / MC4100 / BW2952) GN=rpmD PE=3 SV=1;>sp|P0AG51|RL30_ECOLI 50S riboso	0	187450000	114670000	130150000
Dihydrolipoyllysine-residue succinyltransferase component of 2-oxoglutarate dehydrogenase complex	sucB	>sp|P0AFG6|ODO2_ECOLI Dihydrolipoyllysine-residue succinyltransferase component of 2-oxoglutarate dehydrogenase complex OS=Escherichia coli (strain K12) GN=sucB PE=1 SV=2;>sp|P0AFG7|ODO2_ECO57 Dihydrolipoyllysine-residue succinyltransferase component of 2-	0	174170000	585820000	30400000
DNA-binding protein HU-beta	hupB	>sp|P0ACF4|DBHB_ECOLI DNA-binding protein HU-beta OS=Escherichia coli (strain K12) GN=hupB PE=1 SV=1;>sp|P0ACF6|DBHB_ECO57 DNA-binding protein HU-beta OS=Escherichia coli O157:H7 GN=hupB PE=3 SV=1;>sp|P0ACF7|DBHB_SHIFL DNA-binding protein HU-beta OS=Shigel	98496000	170340000	525470000	449090000
ATP-dependent Clp protease ATP-binding subunit ClpA	clpA	>sp|P0ABH9|CLPA_ECOLI ATP-dependent Clp protease ATP-binding subunit ClpA OS=Escherichia coli (strain K12) GN=clpA PE=1 SV=1;>sp|P0ABI1|CLPA_ECO57 ATP-dependent Clp protease ATP-binding subunit ClpA OS=Escherichia coli O157:H7 GN=clpA PE=3 SV=1	0	151580000	44511000	1903700000
D-tagatose-1,6-bisphosphate aldolase subunit gatZ	gatZ	>sp|C4ZSH9|GATZ_ECOBW D-tagatose-1,6-bisphosphate aldolase subunit gatZ OS=Escherichia coli (strain K12 / MC4100 / BW2952) GN=gatZ PE=3 SV=1;>sp|P0C8J8|GATZ_ECOLI D-tagatose-1,6-bisphosphate aldolase subunit gatZ OS=Escherichia coli (strain K12) GN=gatZ PE	0	147950000	88849000	2510800000
ATP-dependent protease ATPase subunit HslU	hslU	>sp|B1XB97|HSLU_ECODH ATP-dependent protease ATPase subunit HslU OS=Escherichia coli (strain K12 / DH10B) GN=hslU PE=3 SV=1;>sp|C5A098|HSLU_ECOBW ATP-dependent protease ATPase subunit HslU OS=Escherichia coli (strain K12 / MC4100 / BW2952) GN=hslU PE=3 SV=	0	147500000	97391000	2993100000
Outer membrane protein A	ompA	>sp|P0A910|OMPA_ECOLI Outer membrane protein A OS=Escherichia coli (strain K12) GN=ompA PE=1 SV=1;>sp|P0A911|OMPA_ECO57 Outer membrane protein A OS=Escherichia coli O157:H7 GN=ompA PE=3 SV=1	0	137400000	76208000	53932000
Cold shock-like protein CspE	cspE	>sp|P0A972|CSPE_ECOLI Cold shock-like protein CspE OS=Escherichia coli (strain K12) GN=cspE PE=1 SV=2;>sp|P0A974|CSPE_ECO57 Cold shock-like protein CspE OS=Escherichia coli O157:H7 GN=cspE PE=3 SV=2;>sp|P0A975|CSPE_SHIFL Cold shock-like protein CspE OS=Shi	0	133610000	248740000	0
Acyl carrier protein	acpP	>sp|B1XA04|ACP_ECODH Acyl carrier protein OS=Escherichia coli (strain K12 / DH10B) GN=acpP PE=3 SV=1;>sp|C4ZS34|ACP_ECOBW Acyl carrier protein OS=Escherichia coli (strain K12 / MC4100 / BW2952) GN=acpP PE=3 SV=1;>sp|P0A6A8|ACP_ECOLI Acyl carrier protein OS	0	130560000	542970000	0
		>P02538 SWISS-PROT:P02538 Tax_Id=9606 Gene_Symbol=KRT6A Keratin, type II cytoskeletal 6A;>P48668 SWISS-PROT:P48668 Tax_Id=9606 Gene_Symbol=KRT6C Keratin, type II cytoskeletal 6C	0	128220000	0	0
Transcription antitermination protein nusG	nusG	>sp|P0AFG0|NUSG_ECOLI Transcription antitermination protein nusG OS=Escherichia coli (strain K12) GN=nusG PE=1 SV=2;>sp|P0AFG1|NUSG_ECO57 Transcription antitermination protein nusG OS=Escherichia coli O157:H7 GN=nusG PE=3 SV=2;>sp|P0AFG2|NUSG_SHIFL Transcr	1276300000	127940000	0	271680000
Periplasmic serine endoprotease DegP	degP	>sp|P0C0V0|DEGP_ECOLI Periplasmic serine endoprotease DegP OS=Escherichia coli (strain K12) GN=degP PE=1 SV=1;>sp|P0C0V1|DEGP_ECO57 Periplasmic serine endoprotease DegP OS=Escherichia coli O157:H7 GN=degP PE=3 SV=1	0	118610000	0	231560000
Cysteine desulfurase	iscS	>sp|B1XB05|ISCS_ECODH Cysteine desulfurase OS=Escherichia coli (strain K12 / DH10B) GN=iscS PE=3 SV=1;>sp|C4ZXA5|ISCS_ECOBW Cysteine desulfurase OS=Escherichia coli (strain K12 / MC4100 / BW2952) GN=iscS PE=3 SV=1;>sp|P0A6B7|ISCS_ECOLI Cysteine desulfurase	0	116820000	95411000	41232000
Acetyl-coenzyme A carboxylase carboxyl transferase subunit alpha	accA	>sp|B1XD54|ACCA_ECODH Acetyl-coenzyme A carboxylase carboxyl transferase subunit alpha OS=Escherichia coli (strain K12 / DH10B) GN=accA PE=3 SV=1;>sp|C4ZRS7|ACCA_ECOBW Acetyl-coenzyme A carboxylase carboxyl transferase subunit alpha OS=Escherichia coli (st	0	114020000	112850000	2189800000
Acetyl-coenzyme A carboxylase carboxyl transferase subunit beta	accD	>sp|B1X927|ACCD_ECODH Acetyl-coenzyme A carboxylase carboxyl transferase subunit beta OS=Escherichia coli (strain K12 / DH10B) GN=accD PE=3 SV=1;>sp|P0A9Q5|ACCD_ECOLI Acetyl-coenzyme A carboxylase carboxyl transferase subunit beta OS=Escherichia coli (stra	0	111020000	108390000	1466200000
50S ribosomal protein L27	rpmA	>sp|B1XHG1|RL27_ECODH 50S ribosomal protein L27 OS=Escherichia coli (strain K12 / DH10B) GN=rpmA PE=3 SV=1;>sp|C4ZSS4|RL27_ECOBW 50S ribosomal protein L27 OS=Escherichia coli (strain K12 / MC4100 / BW2952) GN=rpmA PE=3 SV=1;>sp|P0A7L8|RL27_ECOLI 50S riboso	0	109810000	111790000	287290000
Glycerol kinase	glpK	>sp|B1XB92|GLPK_ECODH Glycerol kinase OS=Escherichia coli (strain K12 / DH10B) GN=glpK PE=3 SV=1;>sp|C5A093|GLPK_ECOBW Glycerol kinase OS=Escherichia coli (strain K12 / MC4100 / BW2952) GN=glpK PE=3 SV=1;>sp|P0A6F3|GLPK_ECOLI Glycerol kinase OS=Escherichia	0	106430000	113610000	350580000
Aerobic glycerol-3-phosphate dehydrogenase	glpD	>sp|P13035|GLPD_ECOLI Aerobic glycerol-3-phosphate dehydrogenase OS=Escherichia coli (strain K12) GN=glpD PE=1 SV=3	0	104680000	106500000	450520000
Rod shape-determining protein MreB	mreB	>sp|P0A9X4|MREB_ECOLI Rod shape-determining protein MreB OS=Escherichia coli (strain K12) GN=mreB PE=1 SV=1;>sp|P0A9X8|MREB_SHIFL Rod shape-determining protein MreB OS=Shigella flexneri GN=mreB PE=3 SV=1	0	103930000	0	738180000
Ribonuclease E	rne	>sp|P21513|RNE_ECOLI Ribonuclease E OS=Escherichia coli (strain K12) GN=rne PE=1 SV=6	0	102410000	66908000	236150000
Dihydrolipoyllysine-residue acetyltransferase component of pyruvate dehydrogenase complex	aceF	>sp|P06959|ODP2_ECOLI Dihydrolipoyllysine-residue acetyltransferase component of pyruvate dehydrogenase complex OS=Escherichia coli (strain K12) GN=aceF PE=1 SV=3	0	101760000	418860000	61814000
ATP-dependent Clp protease ATP-binding subunit ClpX	clpX	>sp|B1XFM6|CLPX_ECODH ATP-dependent Clp protease ATP-binding subunit ClpX OS=Escherichia coli (strain K12 / DH10B) GN=clpX PE=3 SV=1;>sp|C4ZTJ5|CLPX_ECOBW ATP-dependent Clp protease ATP-binding subunit ClpX OS=Escherichia coli (strain K12 / MC4100 / BW2952	0	101490000	132820000	2269600000
Enolase	eno	>sp|B1XDI9|ENO_ECODH Enolase OS=Escherichia coli (strain K12 / DH10B) GN=eno PE=3 SV=1;>sp|C4ZZT2|ENO_ECOBW Enolase OS=Escherichia coli (strain K12 / MC4100 / BW2952) GN=eno PE=3 SV=1;>sp|P0A6P9|ENO_ECOLI Enolase OS=Escherichia coli (strain K12) GN=eno PE=	0	81154000	0	95042000
Succinyl-CoA ligase [ADP-forming] subunit beta	sucC	>sp|B1X6Q8|SUCC_ECODH Succinyl-CoA ligase [ADP-forming] subunit beta OS=Escherichia coli (strain K12 / DH10B) GN=sucC PE=3 SV=1;>sp|C4ZWK2|SUCC_ECOBW Succinyl-CoA ligase [ADP-forming] subunit beta OS=Escherichia coli (strain K12 / MC4100 / BW2952) GN=sucC	0	79850000	27355000	12782000
3-oxoacyl-[acyl-carrier-protein] synthase 1	fabB	>sp|P0A953|FABB_ECOLI 3-oxoacyl-[acyl-carrier-protein] synthase 1 OS=Escherichia coli (strain K12) GN=fabB PE=1 SV=1	0	79178000	40062000	181100000
50S ribosomal protein L25	rplY	>sp|B1X883|RL25_ECODH 50S ribosomal protein L25 OS=Escherichia coli (strain K12 / DH10B) GN=rplY PE=3 SV=1;>sp|C4ZU30|RL25_ECOBW 50S ribosomal protein L25 OS=Escherichia coli (strain K12 / MC4100 / BW2952) GN=rplY PE=3 SV=1;>sp|P68918|RL25_SHIFL 50S riboso	0	77561000	42507000	39577000
Adenylosuccinate synthetase	purA	>sp|B1XDS8|PURA_ECODH Adenylosuccinate synthetase OS=Escherichia coli (strain K12 / DH10B) GN=purA PE=3 SV=1;>sp|C4ZR54|PURA_ECOBW Adenylosuccinate synthetase OS=Escherichia coli (strain K12 / MC4100 / BW2952) GN=purA PE=3 SV=1;>sp|P0A7D4|PURA_ECOLI Adenyl	0	77424000	0	37943000
HTH-type transcriptional regulator iscR	iscR	>sp|B1XB06|ISCR_ECODH HTH-type transcriptional regulator iscR OS=Escherichia coli (strain K12 / DH10B) GN=iscR PE=3 SV=1;>sp|C4ZXA6|ISCR_ECOBW HTH-type transcriptional regulator iscR OS=Escherichia coli (strain K12 / MC4100 / BW2952) GN=iscR PE=3 SV=1;>sp|	0	77204000	88617000	90313000
Phosphate acetyltransferase	pta	>sp|P0A9M8|PTA_ECOLI Phosphate acetyltransferase OS=Escherichia coli (strain K12) GN=pta PE=1 SV=2;>sp|P0A9M9|PTA_SHIFL Phosphate acetyltransferase OS=Shigella flexneri GN=pta PE=3 SV=2	0	76388000	0	59813000
Probable transcriptional regulatory protein YebC	yebC	>sp|P0A8A0|YEBC_ECOLI Probable transcriptional regulatory protein YebC OS=Escherichia coli (strain K12) GN=yebC PE=1 SV=1;>sp|P67176|YEBC_ECO57 Probable transcriptional regulatory protein YebC OS=Escherichia coli O157:H7 GN=yebC PE=3 SV=1	0	75798000	78247000	152110000
LOG family protein ygdH	ygdH	>sp|P0ADR8|YGDH_ECOLI LOG family protein ygdH OS=Escherichia coli (strain K12) GN=ygdH PE=1 SV=1;>sp|P0ADS0|YGDH_ECO57 LOG family protein ygdH OS=Escherichia coli O157:H7 GN=ygdH PE=3 SV=1;>sp|P0ADS1|YGDH_SHIFL LOG family protein ygdH OS=Shigella flexneri	0	74160000	0	0
2-oxoglutarate dehydrogenase E1 component	sucA	>sp|P0AFG3|ODO1_ECOLI 2-oxoglutarate dehydrogenase E1 component OS=Escherichia coli (strain K12) GN=sucA PE=1 SV=1;>sp|P0AFG5|ODO1_ECO57 2-oxoglutarate dehydrogenase E1 component OS=Escherichia coli O157:H7 GN=sucA PE=3 SV=1	0	68448000	246630000	55778000
Inosine-5-monophosphate dehydrogenase	guaB	>sp|P0ADG7|IMDH_ECOLI Inosine-5-monophosphate dehydrogenase OS=Escherichia coli (strain K12) GN=guaB PE=1 SV=1;>sp|P0ADG8|IMDH_ECO57 Inosine-5-monophosphate dehydrogenase OS=Escherichia coli O157:H7 GN=guaB PE=3 SV=1;>sp|P0ADG9|IMDH_SHIFL Inosine-5-mono	0	66354000	0	43279000
Aldehyde-alcohol dehydrogenase;Alcohol dehydrogenase;Acetaldehyde dehydrogenase [acetylating];Pyruvate-formate-lyase deactivase	adhE	>sp|P0A9Q7|ADHE_ECOLI Aldehyde-alcohol dehydrogenase OS=Escherichia coli (strain K12) GN=adhE PE=1 SV=2;>sp|P0A9Q8|ADHE_ECO57 Aldehyde-alcohol dehydrogenase OS=Escherichia coli O157:H7 GN=adhE PE=3 SV=2	30892000	64845000	34077000	651600000
Chaperone protein htpG	htpG	>sp|P0A6Z3|HTPG_ECOLI Chaperone protein htpG OS=Escherichia coli (strain K12) GN=htpG PE=1 SV=1;>sp|P0A6Z5|HTPG_ECO57 Chaperone protein htpG OS=Escherichia coli O157:H7 GN=htpG PE=3 SV=1;>sp|Q83SE6|HTPG_SHIFL Chaperone protein htpG OS=Shigella flexneri GN=	0	64727000	0	73057000
UTP--glucose-1-phosphate uridylyltransferase	galF	>sp|P0AAB6|GALF_ECOLI UTP--glucose-1-phosphate uridylyltransferase OS=Escherichia coli (strain K12) GN=galF PE=1 SV=1;>sp|P0AAB7|GALF_ECO57 UTP--glucose-1-phosphate uridylyltransferase OS=Escherichia coli O157:H7 GN=galF PE=3 SV=1;>sp|P37776|GALF_SHIFL UTP	0	62509000	32668000	294230000
Glutamine synthetase	glnA	>sp|P0A9C5|GLNA_ECOLI Glutamine synthetase OS=Escherichia coli (strain K12) GN=glnA PE=1 SV=2;>sp|P0A9C7|GLNA_ECO57 Glutamine synthetase OS=Escherichia coli O157:H7 GN=glnA PE=3 SV=2;>sp|P0A9C8|GLNA_SHIFL Glutamine synthetase OS=Shigella flexneri GN=glnA P	0	61825000	0	0
Glyceraldehyde-3-phosphate dehydrogenase A	gapA	>sp|P0A9B2|G3P1_ECOLI Glyceraldehyde-3-phosphate dehydrogenase A OS=Escherichia coli (strain K12) GN=gapA PE=1 SV=2;>sp|P0A9B4|G3P1_ECO57 Glyceraldehyde-3-phosphate dehydrogenase A OS=Escherichia coli O157:H7 GN=gapA PE=3 SV=2;>sp|P0A9B5|G3P1_SHIFL Glycera	0	58310000	49615000	42041000
Malate dehydrogenase	mdh	>sp|B1XHK9|MDH_ECODH Malate dehydrogenase OS=Escherichia coli (strain K12 / DH10B) GN=mdh PE=3 SV=1;>sp|C4ZSX4|MDH_ECOBW Malate dehydrogenase OS=Escherichia coli (strain K12 / MC4100 / BW2952) GN=mdh PE=3 SV=1;>sp|P61889|MDH_ECOLI Malate dehydrogenase OS=E	0	58118000	0	47613000
ATP synthase subunit beta	atpD	>sp|B1X9W0|ATPB_ECODH ATP synthase subunit beta OS=Escherichia coli (strain K12 / DH10B) GN=atpD PE=3 SV=1;>sp|C4ZZ10|ATPB_ECOBW ATP synthase subunit beta OS=Escherichia coli (strain K12 / MC4100 / BW2952) GN=atpD PE=3 SV=1;>sp|P0ABB4|ATPB_ECOLI ATP syntha	0	56840000	0	94934000
DNA-binding protein stpA	stpA	>sp|P0ACG1|STPA_ECOLI DNA-binding protein stpA OS=Escherichia coli (strain K12) GN=stpA PE=3 SV=1;>sp|P0ACG2|STPA_ECO57 DNA-binding protein stpA OS=Escherichia coli O157:H7 GN=stpA PE=3 SV=1;>sp|P0ACG3|STPA_SHIFL DNA-binding protein stpA OS=Shigella flexne	0	56771000	59628000	1385000000
Glycine--tRNA ligase beta subunit	glyS	>sp|B1X8H5|SYGB_ECODH Glycine--tRNA ligase beta subunit OS=Escherichia coli (strain K12 / DH10B) GN=glyS PE=3 SV=1;>sp|C4ZXE9|SYGB_ECOBW Glycine--tRNA ligase beta subunit OS=Escherichia coli (strain K12 / MC4100 / BW2952) GN=glyS PE=3 SV=1;>sp|P00961|SYGB_	0	53991000	0	143540000
Alanine--tRNA ligase	alaS	>sp|B1XCM5|SYA_ECODH Alanine--tRNA ligase OS=Escherichia coli (strain K12 / DH10B) GN=alaS PE=3 SV=1;>sp|P00957|SYA_ECOLI Alanine--tRNA ligase OS=Escherichia coli (strain K12) GN=alaS PE=1 SV=2;>sp|Q7UBU3|SYA_SHIFL Alanine--tRNA ligase OS=Shigella flexneri	0	53437000	0	72348000
Isocitrate lyase	aceA	>sp|P0A9G6|ACEA_ECOLI Isocitrate lyase OS=Escherichia coli (strain K12) GN=aceA PE=1 SV=1	0	52415000	0	0
Purine nucleoside phosphorylase deoD-type	deoD	>sp|B1XFJ4|DEOD_ECODH Purine nucleoside phosphorylase deoD-type OS=Escherichia coli (strain K12 / DH10B) GN=deoD PE=3 SV=1;>sp|C4ZT66|DEOD_ECOBW Purine nucleoside phosphorylase deoD-type OS=Escherichia coli (strain K12 / MC4100 / BW2952) GN=deoD PE=3 SV=1;	0	51966000	0	0
Protein RecA	recA	>sp|C4ZYU4|RECA_ECOBW Protein RecA OS=Escherichia coli (strain K12 / MC4100 / BW2952) GN=recA PE=3 SV=1;>sp|P0A7G6|RECA_ECOLI Protein RecA OS=Escherichia coli (strain K12) GN=recA PE=1 SV=2;>sp|P0A7G8|RECA_ECO57 Protein RecA OS=Escherichia coli O157:H7 GN=	0	50489000	57589000	1039400000
ATP synthase subunit alpha	atpA	>sp|B1X9W2|ATPA_ECODH ATP synthase subunit alpha OS=Escherichia coli (strain K12 / DH10B) GN=atpA PE=3 SV=1;>sp|C4ZZ12|ATPA_ECOBW ATP synthase subunit alpha OS=Escherichia coli (strain K12 / MC4100 / BW2952) GN=atpA PE=3 SV=1;>sp|P0ABB0|ATPA_ECOLI ATP synt	0	46736000	0	51710000
HTH-type transcriptional repressor PurR	purR	>sp|C4ZYC2|PURR_ECOBW HTH-type transcriptional repressor PurR OS=Escherichia coli (strain K12 / MC4100 / BW2952) GN=purR PE=3 SV=1;>sp|P0ACP7|PURR_ECOLI HTH-type transcriptional repressor PurR OS=Escherichia coli (strain K12) GN=purR PE=1 SV=2;>sp|P0ACP8|P	0	45548000	0	44009000
Replicative DNA helicase	dnaB	>sp|P0ACB0|DNAB_ECOLI Replicative DNA helicase OS=Escherichia coli (strain K12) GN=dnaB PE=1 SV=1;>sp|P0ACB1|DNAB_SHIFL Replicative DNA helicase OS=Shigella flexneri GN=dnaB PE=3 SV=1;>sp|Q8X5V3|DNAB_ECO57 Replicative DNA helicase OS=Escherichia coli O157:	0	45399000	0	400510000
Transcription termination factor Rho	rho	>sp|P0AG30|RHO_ECOLI Transcription termination factor Rho OS=Escherichia coli (strain K12) GN=rho PE=1 SV=1;>sp|P0AG32|RHO_ECO57 Transcription termination factor Rho OS=Escherichia coli O157:H7 GN=rho PE=3 SV=1;>sp|P0AG33|RHO_SHIFL Transcription terminatio	0	45339000	0	0
Thiol peroxidase	tpx	>sp|P0A862|TPX_ECOLI Thiol peroxidase OS=Escherichia coli (strain K12) GN=tpx PE=1 SV=2;>sp|P0A864|TPX_ECO57 Thiol peroxidase OS=Escherichia coli O157:H7 GN=tpx PE=3 SV=2;>sp|P0A865|TPX_SHIFL Thiol peroxidase OS=Shigella flexneri GN=tpx PE=3 SV=2	0	40059000	0	0
Tryptophan--tRNA ligase	trpS	>sp|P00954|SYW_ECOLI Tryptophan--tRNA ligase OS=Escherichia coli (strain K12) GN=trpS PE=1 SV=3;>sp|P67589|SYW_ECO57 Tryptophan--tRNA ligase OS=Escherichia coli O157:H7 GN=trpS PE=3 SV=1;>sp|Q83JA5|SYW_SHIFL Tryptophan--tRNA ligase OS=Shigella flexneri GN=	0	37802000	0	65094000
Phosphoglucosamine mutase	glmM	>sp|B1XGY6|GLMM_ECODH Phosphoglucosamine mutase OS=Escherichia coli (strain K12 / DH10B) GN=glmM PE=3 SV=1;>sp|C4ZSR5|GLMM_ECOBW Phosphoglucosamine mutase OS=Escherichia coli (strain K12 / MC4100 / BW2952) GN=glmM PE=3 SV=1;>sp|P31120|GLMM_ECOLI Phosphoglu	0	33183000	0	58635000
GTPase obg;GTPase ObgE/CgtA	obg;obgE	>sp|B1XHF9|OBG_ECODH GTPase obg OS=Escherichia coli (strain K12 / DH10B) GN=obg PE=3 SV=1;>sp|P42641|OBG_ECOLI GTPase ObgE/CgtA OS=Escherichia coli (strain K12) GN=obgE PE=1 SV=1;>sp|Q83Q14|OBG_SHIFL GTPase obg OS=Shigella flexneri GN=obg PE=3 SV=1;>sp|Q8X	0	31688000	0	0
Pyruvate kinase II	pykA	>sp|P21599|KPYK2_ECOLI Pyruvate kinase II OS=Escherichia coli (strain K12) GN=pykA PE=1 SV=3	0	30528000	0	19245000
DNA gyrase subunit B	gyrB	>sp|P0AES6|GYRB_ECOLI DNA gyrase subunit B OS=Escherichia coli (strain K12) GN=gyrB PE=1 SV=2;>sp|P0AES7|GYRB_ECO57 DNA gyrase subunit B OS=Escherichia coli O157:H7 GN=gyrB PE=3 SV=2;>sp|P0AES8|GYRB_SHIFL DNA gyrase subunit B OS=Shigella flexneri GN=gyrB P	0	28178000	0	16265000
Septum site-determining protein MinD	minD	>sp|P0AEZ3|MIND_ECOLI Septum site-determining protein MinD OS=Escherichia coli (strain K12) GN=minD PE=1 SV=2;>sp|P0AEZ5|MIND_ECO57 Septum site-determining protein MinD OS=Escherichia coli O157:H7 GN=minD PE=3 SV=2;>sp|P0AEZ6|MIND_SHIFL Septum site-determi	0	28132000	0	181220000
HTH-type transcriptional regulator dicA	dicA	>sp|P06966|DICA_ECOLI HTH-type transcriptional regulator dicA OS=Escherichia coli (strain K12) GN=dicA PE=4 SV=1	0	27570000	0	62751000
Polyphosphate kinase	ppk	>sp|P0A7B1|PPK_ECOLI Polyphosphate kinase OS=Escherichia coli (strain K12) GN=ppk PE=1 SV=2;>sp|P0A7B2|PPK_ECO57 Polyphosphate kinase OS=Escherichia coli O157:H7 GN=ppk PE=3 SV=2	0	27066000	0	0
Signal recognition particle protein	ffh	>sp|P0AGD7|SRP54_ECOLI Signal recognition particle protein OS=Escherichia coli (strain K12) GN=ffh PE=1 SV=1;>sp|P0AGD9|SRP54_ECO57 Signal recognition particle protein OS=Escherichia coli O157:H7 GN=ffh PE=3 SV=1	0	26862000	0	289810000
D-tagatose-1,6-bisphosphate aldolase subunit GatY	gatY	>sp|B1X7I7|GATY_ECODH D-tagatose-1,6-bisphosphate aldolase subunit GatY OS=Escherichia coli (strain K12 / DH10B) GN=gatY PE=3 SV=1;>sp|C4ZSI0|GATY_ECOBW D-tagatose-1,6-bisphosphate aldolase subunit GatY OS=Escherichia coli (strain K12 / MC4100 / BW2952) GN	0	25992000	12304000	797590000
Periplasmic oligopeptide-binding protein	oppA	>sp|P23843|OPPA_ECOLI Periplasmic oligopeptide-binding protein OS=Escherichia coli (strain K12) GN=oppA PE=1 SV=2	0	25373000	0	0
Mannonate dehydratase	uxuA	>sp|C4ZT10|UXUA_ECOBW Mannonate dehydratase OS=Escherichia coli (strain K12 / MC4100 / BW2952) GN=uxuA PE=3 SV=1;>sp|P24215|UXUA_ECOLI Mannonate dehydratase OS=Escherichia coli (strain K12) GN=uxuA PE=1 SV=2;>sp|P0A4S0|UXUA_SHIFL Mannonate dehydratase OS=S	0	24114000	0	326830000
Oligopeptide transport ATP-binding protein OppF	oppF	>sp|P77737|OPPF_ECOLI Oligopeptide transport ATP-binding protein OppF OS=Escherichia coli (strain K12) GN=oppF PE=3 SV=1	0	23674000	0	68862000
Ribonuclease P protein component	rnpA	>sp|B1X9T2|RNPA_ECODH Ribonuclease P protein component OS=Escherichia coli (strain K12 / DH10B) GN=rnpA PE=3 SV=1;>sp|C4ZYY1|RNPA_ECOBW Ribonuclease P protein component OS=Escherichia coli (strain K12 / MC4100 / BW2952) GN=rnpA PE=3 SV=1;>sp|P0A7Y8|RNPA_EC	0	22266000	0	0
Glutaredoxin-4	grxD	>sp|P0AC69|GLRX4_ECOLI Glutaredoxin-4 OS=Escherichia coli (strain K12) GN=grxD PE=1 SV=1;>sp|P0AC71|GLRX4_ECO57 Glutaredoxin-4 OS=Escherichia coli O157:H7 GN=grxD PE=3 SV=1;>sp|P0AC72|GLRX4_SHIFL Glutaredoxin-4 OS=Shigella flexneri GN=grxD PE=3 SV=1	0	21962000	0	0
FKBP-type 22 kDa peptidyl-prolyl cis-trans isomerase	fklB	>sp|P0A9L3|FKBB_ECOLI FKBP-type 22 kDa peptidyl-prolyl cis-trans isomerase OS=Escherichia coli (strain K12) GN=fklB PE=1 SV=2;>sp|P0A9L4|FKBB_SHIFL FKBP-type 22 kDa peptidyl-prolyl cis-trans isomerase OS=Shigella flexneri GN=fklB PE=3 SV=2	0	21719000	12799000	7717700
6,7-dimethyl-8-ribityllumazine synthase	ribH	>sp|B1XF03|RISB_ECODH 6,7-dimethyl-8-ribityllumazine synthase OS=Escherichia coli (strain K12 / DH10B) GN=ribH PE=3 SV=1;>sp|C4ZTH2|RISB_ECOBW 6,7-dimethyl-8-ribityllumazine synthase OS=Escherichia coli (strain K12 / MC4100 / BW2952) GN=ribH PE=3 SV=1;>sp|	0	21465000	0	24911000
Ribosomal large subunit pseudouridine synthase C	rluC	>sp|P0AA39|RLUC_ECOLI Ribosomal large subunit pseudouridine synthase C OS=Escherichia coli (strain K12) GN=rluC PE=1 SV=1;>sp|P0AA40|RLUC_SHIFL Ribosomal large subunit pseudouridine synthase C OS=Shigella flexneri GN=rluC PE=3 SV=1;>sp|Q8X8J3|RLUC_ECO57 Ri	0	20597000	21905000	0
		>P04259 SWISS-PROT:P04259 Tax_Id=9606 Gene_Symbol=KRT6B Keratin, type II cytoskeletal 6B	0	20551000	0	0
Elongation factor 4	lepA	>sp|B1XB43|LEPA_ECODH Elongation factor 4 OS=Escherichia coli (strain K12 / DH10B) GN=lepA PE=3 SV=1;>sp|C4ZYJ2|LEPA_ECOBW Elongation factor 4 OS=Escherichia coli (strain K12 / MC4100 / BW2952) GN=lepA PE=3 SV=1;>sp|P60785|LEPA_ECOLI Elongation factor 4 OS	0	20241000	0	35049000
Biotin carboxylase	accC	>sp|P24182|ACCC_ECOLI Biotin carboxylase OS=Escherichia coli (strain K12) GN=accC PE=1 SV=2;>sp|Q8X9B6|ACCC_ECO57 Biotin carboxylase OS=Escherichia coli O157:H7 GN=accC PE=3 SV=1	0	19990000	0	27320000
Fructose repressor	fruR	>sp|P0ACP1|FRUR_ECOLI Fructose repressor OS=Escherichia coli (strain K12) GN=fruR PE=1 SV=1;>sp|P0ACP3|FRUR_ECO57 Fructose repressor OS=Escherichia coli O157:H7 GN=fruR PE=3 SV=1;>sp|P0ACP4|FRUR_SHIFL Fructose repressor OS=Shigella flexneri GN=fruR PE=3 SV	0	19852000	0	127720000
GTP-binding protein TypA/BipA;GTP-binding protein typA/BipA	typA	>sp|P0A3B3|TYPA_ECO57 GTP-binding protein TypA/BipA OS=Escherichia coli O157:H7 GN=typA PE=3 SV=1;>sp|P0A3B4|TYPA_SHIFL GTP-binding protein TypA/BipA OS=Shigella flexneri GN=typA PE=3 SV=1;>sp|P32132|TYPA_ECOLI GTP-binding protein typA/BipA OS=Escherichia	0	19235000	0	0
Phage shock protein A	pspA	>sp|P0AFM6|PSPA_ECOLI Phage shock protein A OS=Escherichia coli (strain K12) GN=pspA PE=1 SV=2;>sp|P0AFM7|PSPA_ECO57 Phage shock protein A OS=Escherichia coli O157:H7 GN=pspA PE=3 SV=2;>sp|P0AFM8|PSPA_SHIFL Phage shock protein A OS=Shigella flexneri GN=psp	0	19165000	0	0
GTPase Der	der	>sp|B1XAY6|DER_ECODH GTPase Der OS=Escherichia coli (strain K12 / DH10B) GN=der PE=3 SV=1;>sp|C4ZX86|DER_ECOBW GTPase Der OS=Escherichia coli (strain K12 / MC4100 / BW2952) GN=der PE=3 SV=1;>sp|P0A6P5|DER_ECOLI GTPase Der OS=Escherichia coli (strain K12) G	0	19084000	0	16265000
Ribonucleoside-diphosphate reductase 1 subunit alpha	nrdA	>sp|P00452|RIR1_ECOLI Ribonucleoside-diphosphate reductase 1 subunit alpha OS=Escherichia coli (strain K12) GN=nrdA PE=1 SV=2	0	18355000	0	29577000
Cell division protein FtsZ	ftsZ	>sp|P0A9A6|FTSZ_ECOLI Cell division protein FtsZ OS=Escherichia coli (strain K12) GN=ftsZ PE=1 SV=1;>sp|P0A9A8|FTSZ_ECO57 Cell division protein FtsZ OS=Escherichia coli O157:H7 GN=ftsZ PE=3 SV=1;>sp|Q83MF6|FTSZ_SHIFL Cell division protein FtsZ OS=Shigella	0	17795000	10389000	414250000
Bifunctional protein hldE;D-beta-D-heptose 7-phosphate kinase;D-beta-D-heptose 1-phosphate adenosyltransferase	hldE	>sp|B1XG57|HLDE_ECODH Bifunctional protein hldE OS=Escherichia coli (strain K12 / DH10B) GN=hldE PE=3 SV=1;>sp|C4ZQW9|HLDE_ECOBW Bifunctional protein hldE OS=Escherichia coli (strain K12 / MC4100 / BW2952) GN=hldE PE=3 SV=1;>sp|P76658|HLDE_ECOLI Bifunction	0	16539000	0	29665000
ATP synthase gamma chain	atpG	>sp|B1X9W1|ATPG_ECODH ATP synthase gamma chain OS=Escherichia coli (strain K12 / DH10B) GN=atpG PE=3 SV=1;>sp|C4ZZ11|ATPG_ECOBW ATP synthase gamma chain OS=Escherichia coli (strain K12 / MC4100 / BW2952) GN=atpG PE=3 SV=1;>sp|P0ABA6|ATPG_ECOLI ATP synthase	0	15061000	0	32377000
Ribose-phosphate pyrophosphokinase	prs	>sp|P0A717|KPRS_ECOLI Ribose-phosphate pyrophosphokinase OS=Escherichia coli (strain K12) GN=prs PE=1 SV=2;>sp|P0A719|KPRS_ECO57 Ribose-phosphate pyrophosphokinase OS=Escherichia coli O157:H7 GN=prs PE=3 SV=2	0	14662000	22870000	170150000
Glycine betaine-binding periplasmic protein	proX	>sp|P0AFM2|PROX_ECOLI Glycine betaine-binding periplasmic protein OS=Escherichia coli (strain K12) GN=proX PE=1 SV=1;>sp|P0AFM3|PROX_ECO57 Glycine betaine-binding periplasmic protein OS=Escherichia coli O157:H7 GN=proX PE=3 SV=1	0	14596000	0	0
Phospho-2-dehydro-3-deoxyheptonate aldolase, Phe-sensitive	aroG	>sp|P0AB91|AROG_ECOLI Phospho-2-dehydro-3-deoxyheptonate aldolase, Phe-sensitive OS=Escherichia coli (strain K12) GN=aroG PE=1 SV=1;>sp|P0AB92|AROG_ECO57 Phospho-2-dehydro-3-deoxyheptonate aldolase, Phe-sensitive OS=Escherichia coli O157:H7 GN=aroG PE=3 SV	0	14471000	0	0
NADH-quinone oxidoreductase subunit C/D	nuoC	>sp|B1X8Z8|NUOCD_ECODH NADH-quinone oxidoreductase subunit C/D OS=Escherichia coli (strain K12 / DH10B) GN=nuoC PE=3 SV=1;>sp|Q83QS6|NUOCD_SHIFL NADH-quinone oxidoreductase subunit C/D OS=Shigella flexneri GN=nuoC PE=3 SV=1;>sp|Q8XCW9|NUOCD_ECO57 NADH-quin	0	13968000	0	56179000
Ribosome maturation factor rimM	rimM	>sp|B1XBT0|RIMM_ECODH Ribosome maturation factor rimM OS=Escherichia coli (strain K12 / DH10B) GN=rimM PE=3 SV=1;>sp|C4ZYM6|RIMM_ECOBW Ribosome maturation factor rimM OS=Escherichia coli (strain K12 / MC4100 / BW2952) GN=rimM PE=3 SV=1;>sp|P0A7X6|RIMM_ECOL	0	12978000	0	13101000
GTP-dependent nucleic acid-binding protein engD	engD	>sp|P0ABU2|ENGD_ECOLI GTP-dependent nucleic acid-binding protein engD OS=Escherichia coli (strain K12) GN=engD PE=1 SV=2;>sp|P0ABU3|ENGD_ECO57 GTP-dependent nucleic acid-binding protein engD OS=Escherichia coli O157:H7 GN=engD PE=3 SV=2;>sp|P0ABU4|ENGD_SHI	0	12920000	0	30558000
Uracil phosphoribosyltransferase	upp	>sp|B1XAX3|UPP_ECODH Uracil phosphoribosyltransferase OS=Escherichia coli (strain K12 / DH10B) GN=upp PE=3 SV=1;>sp|C4ZX73|UPP_ECOBW Uracil phosphoribosyltransferase OS=Escherichia coli (strain K12 / MC4100 / BW2952) GN=upp PE=3 SV=1;>sp|P0A8F0|UPP_ECOLI U	0	12682000	0	34555000
Lipoyl synthase	lipA	>sp|C4ZWB5|LIPA_ECOBW Lipoyl synthase OS=Escherichia coli (strain K12 / MC4100 / BW2952) GN=lipA PE=3 SV=1;>sp|P60716|LIPA_ECOLI Lipoyl synthase OS=Escherichia coli (strain K12) GN=lipA PE=1 SV=1;>sp|P60718|LIPA_ECO57 Lipoyl synthase OS=Escherichia coli O1	0	12191000	28935000	391240000
S-adenosylmethionine synthase	metK	>sp|B1XFA4|METK_ECODH S-adenosylmethionine synthase OS=Escherichia coli (strain K12 / DH10B) GN=metK PE=3 SV=1;>sp|C5A0L1|METK_ECOBW S-adenosylmethionine synthase OS=Escherichia coli (strain K12 / MC4100 / BW2952) GN=metK PE=3 SV=1;>sp|P0A817|METK_ECOLI S-	0	11536000	16554000	234740000
Phosphoenolpyruvate synthase	ppsA	>sp|P23538|PPSA_ECOLI Phosphoenolpyruvate synthase OS=Escherichia coli (strain K12) GN=ppsA PE=1 SV=5	0	11107000	0	0
Phosphoglycerate kinase	pgk	>sp|P0A799|PGK_ECOLI Phosphoglycerate kinase OS=Escherichia coli (strain K12) GN=pgk PE=1 SV=2;>sp|P0A7A1|PGK_SHIFL Phosphoglycerate kinase OS=Shigella flexneri GN=pgk PE=3 SV=2;>sp|Q8XD03|PGK_ECO57 Phosphoglycerate kinase OS=Escherichia coli O157:H7 GN=pg	0	11035000	0	8830900
Citrate synthase	gltA	>sp|P0ABH7|CISY_ECOLI Citrate synthase OS=Escherichia coli (strain K12) GN=gltA PE=1 SV=1	0	10693000	0	0
ATP phosphoribosyltransferase	hisG	>sp|B1X6V6|HIS1_ECODH ATP phosphoribosyltransferase OS=Escherichia coli (strain K12 / DH10B) GN=hisG PE=3 SV=1;>sp|C4ZSA8|HIS1_ECOBW ATP phosphoribosyltransferase OS=Escherichia coli (strain K12 / MC4100 / BW2952) GN=hisG PE=3 SV=1;>sp|P60757|HIS1_ECOLI AT	0	10194000	0	20454000
CTP synthase	pyrG	>sp|B1XDJ0|PYRG_ECODH CTP synthase OS=Escherichia coli (strain K12 / DH10B) GN=pyrG PE=3 SV=1;>sp|C4ZZT3|PYRG_ECOBW CTP synthase OS=Escherichia coli (strain K12 / MC4100 / BW2952) GN=pyrG PE=3 SV=1;>sp|P0A7E5|PYRG_ECOLI CTP synthase OS=Escherichia coli (st	0	10158000	0	14310000
Succinate dehydrogenase iron-sulfur subunit	sdhB	>sp|P07014|DHSB_ECOLI Succinate dehydrogenase iron-sulfur subunit OS=Escherichia coli (strain K12) GN=sdhB PE=1 SV=1	0	9897500	0	61148000
RNA-binding protein YhbY	yhbY	>sp|P0AGK4|YHBY_ECOLI RNA-binding protein YhbY OS=Escherichia coli (strain K12) GN=yhbY PE=1 SV=1;>sp|P0AGK6|YHBY_ECO57 RNA-binding protein YhbY OS=Escherichia coli O157:H7 GN=yhbY PE=4 SV=1;>sp|P0AGK7|YHBY_SHIFL RNA-binding protein YhbY OS=Shigella flexne	0	9710700	0	0
RNA polymerase sigma factor rpoS	rpoS	>sp|P13445|RPOS_ECOLI RNA polymerase sigma factor rpoS OS=Escherichia coli (strain K12) GN=rpoS PE=3 SV=3;>sp|P35540|RPOS_SHIFL RNA polymerase sigma factor rpoS OS=Shigella flexneri GN=rpoS PE=3 SV=3	534910000	9553700	0	15751000
PTS system trehalose-specific EIIBC component;Trehalose-specific phosphotransferase enzyme IIB component;Trehalose permease IIC component	treB	>sp|P36672|PTTBC_ECOLI PTS system trehalose-specific EIIBC component OS=Escherichia coli (strain K12) GN=treB PE=1 SV=4	0	9466500	0	90816000
		>Q04695 SWISS-PROT:Q04695 Tax_Id=9606 Gene_Symbol=KRT17 Keratin, type I cytoskeletal 17;>Q9QWL7 SWISS-PROT:Q9QWL7 Tax_Id=10090 Gene_Symbol=Krt17 Keratin, type I cytoskeletal 17	0	9424800	0	0
Formate acetyltransferase 1	pflB	>sp|P09373|PFLB_ECOLI Formate acetyltransferase 1 OS=Escherichia coli (strain K12) GN=pflB PE=1 SV=2	0	8985400	19951000	2095600000
PTS system mannose-specific EIIAB component;Mannose-specific phosphotransferase enzyme IIA component;Mannose-specific phosphotransferase enzyme IIB component	manX	>sp|P69797|PTNAB_ECOLI PTS system mannose-specific EIIAB component OS=Escherichia coli (strain K12) GN=manX PE=1 SV=2;>sp|P69799|PTNAB_ECO57 PTS system mannose-specific EIIAB component OS=Escherichia coli O157:H7 GN=manX PE=3 SV=2;>sp|P69800|PTNAB_SHIFL PT	0	8928200	0	24363000
Glutamate decarboxylase alpha;Glutamate decarboxylase beta	gadA;gadB	>sp|P69908|DCEA_ECOLI Glutamate decarboxylase alpha OS=Escherichia coli (strain K12) GN=gadA PE=1 SV=1;>sp|Q83PR1|DCEA_SHIFL Glutamate decarboxylase alpha OS=Shigella flexneri GN=gadA PE=3 SV=2;>sp|P69910|DCEB_ECOLI Glutamate decarboxylase beta OS=Escheric	0	8565400	0	0
Transcription elongation protein nusA	nusA	>sp|P0AFF6|NUSA_ECOLI Transcription elongation protein nusA OS=Escherichia coli (strain K12) GN=nusA PE=1 SV=1;>sp|P0AFF8|NUSA_ECO57 Transcription elongation protein nusA OS=Escherichia coli O157:H7 GN=nusA PE=3 SV=1;>sp|P0AFF9|NUSA_SHIFL Transcription elo	1230100000	8448600	0	2352200
Protein hfq	hfq	>sp|B1XDS3|HFQ_ECODH Protein hfq OS=Escherichia coli (strain K12 / DH10B) GN=hfq PE=3 SV=1;>sp|C4ZR49|HFQ_ECOBW Protein hfq OS=Escherichia coli (strain K12 / MC4100 / BW2952) GN=hfq PE=3 SV=1;>sp|P0A6X3|HFQ_ECOLI Protein hfq OS=Escherichia coli (strain K12	0	8073900	0	0
Uncharacterized lipoprotein ysaB	ysaB	>sp|Q2M7M3|YSAB_ECOLI Uncharacterized lipoprotein ysaB OS=Escherichia coli (strain K12) GN=ysaB PE=4 SV=1	0	7947500	0	0
Fatty acid metabolism regulator protein	fadR	>sp|B1XA74|FADR_ECODH Fatty acid metabolism regulator protein OS=Escherichia coli (strain K12 / DH10B) GN=fadR PE=3 SV=1;>sp|C4ZTM8|FADR_ECOBW Fatty acid metabolism regulator protein OS=Escherichia coli (strain K12 / MC4100 / BW2952) GN=fadR PE=3 SV=1;>sp|	0	7935700	0	65999000
Ribosomal RNA large subunit methyltransferase I	rlmI	>sp|B1X8S1|RLMI_ECODH Ribosomal RNA large subunit methyltransferase I OS=Escherichia coli (strain K12 / DH10B) GN=rlmI PE=3 SV=1;>sp|C4ZQ93|RLMI_ECOBW Ribosomal RNA large subunit methyltransferase I OS=Escherichia coli (strain K12 / MC4100 / BW2952) GN=rlm	0	7689900	0	0
		>Q86YZ3 SWISS-PROT:Q86YZ3 Tax_Id=9606 Gene_Symbol=HRNR Hornerin	0	7572600	0	396160
Ribosomal RNA large subunit methyltransferase N	rlmN	>sp|B1XAZ2|RLMN_ECODH Ribosomal RNA large subunit methyltransferase N OS=Escherichia coli (strain K12 / DH10B) GN=rlmN PE=3 SV=1;>sp|C4ZX92|RLMN_ECOBW Ribosomal RNA large subunit methyltransferase N OS=Escherichia coli (strain K12 / MC4100 / BW2952) GN=rlm	0	6607200	0	167420000
Proline--tRNA ligase	proS	>sp|B1XD64|SYP_ECODH Proline--tRNA ligase OS=Escherichia coli (strain K12 / DH10B) GN=proS PE=3 SV=1;>sp|C4ZRT7|SYP_ECOBW Proline--tRNA ligase OS=Escherichia coli (strain K12 / MC4100 / BW2952) GN=proS PE=3 SV=1;>sp|P16659|SYP_ECOLI Proline--tRNA ligase OS	0	6477400	0	0
UPF0133 protein ybaB	ybaB	>sp|B1XFQ8|YBAB_ECODH UPF0133 protein ybaB OS=Escherichia coli (strain K12 / DH10B) GN=ybaB PE=3 SV=1;>sp|C4ZUS5|YBAB_ECOBW UPF0133 protein ybaB OS=Escherichia coli (strain K12 / MC4100 / BW2952) GN=ybaB PE=3 SV=1;>sp|P0A8B5|YBAB_ECOLI UPF0133 protein ybaB	0	6296700	0	275840000
Transcription elongation factor greA	greA	>sp|P0A6W5|GREA_ECOLI Transcription elongation factor greA OS=Escherichia coli (strain K12) GN=greA PE=1 SV=1;>sp|P0A6W7|GREA_ECO57 Transcription elongation factor greA OS=Escherichia coli O157:H7 GN=greA PE=3 SV=1;>sp|P0A6W8|GREA_SHIFL Transcription elong	0	6229400	0	0
Probable pyruvate-flavodoxin oxidoreductase	ydbK	>sp|P52647|NIFJ_ECOLI Probable pyruvate-flavodoxin oxidoreductase OS=Escherichia coli (strain K12) GN=ydbK PE=3 SV=2	0	6168000	0	326100000
Uncharacterized protein yeaG	yeaG	>sp|P0ACY3|YEAG_ECOLI Uncharacterized protein yeaG OS=Escherichia coli (strain K12) GN=yeaG PE=3 SV=1;>sp|P0ACY5|YEAG_ECO57 Uncharacterized protein yeaG OS=Escherichia coli O157:H7 GN=yeaG PE=3 SV=1	0	5985100	0	0
Tail-specific protease	prc	>sp|P23865|PRC_ECOLI Tail-specific protease OS=Escherichia coli (strain K12) GN=prc PE=1 SV=2	0	4770500	0	85612000
		>P02666 SWISS-PROT:P02666 Beta-casein - Bos taurus (Bovine).	0	4263100	48564000	0
Protein translocase subunit SecA	secA	>sp|B1XC75|SECA_ECODH Protein translocase subunit SecA OS=Escherichia coli (strain K12 / DH10B) GN=secA PE=3 SV=1;>sp|C4ZRJ3|SECA_ECOBW Protein translocase subunit SecA OS=Escherichia coli (strain K12 / MC4100 / BW2952) GN=secA PE=3 SV=1;>sp|P10408|SECA_EC	0	4258000	0	341090000
Capsular synthesis regulator component B	rcsB	>sp|P69407|RCSB_ECOLI Capsular synthesis regulator component B OS=Escherichia coli (strain K12) GN=rcsB PE=1 SV=1;>sp|P69409|RCSB_ECO57 Capsular synthesis regulator component B OS=Escherichia coli O157:H7 GN=rcsB PE=3 SV=1;>sp|P69410|RCSB_SHIFL Capsular sy	0	4124900	0	0
FKBP-type peptidyl-prolyl cis-trans isomerase slyD	slyD	>sp|P0A9K9|SLYD_ECOLI FKBP-type peptidyl-prolyl cis-trans isomerase slyD OS=Escherichia coli (strain K12) GN=slyD PE=1 SV=1;>sp|P0A9L1|SLYD_ECO57 FKBP-type peptidyl-prolyl cis-trans isomerase slyD OS=Escherichia coli O157:H7 GN=slyD PE=3 SV=1;>sp|P0A9L2|SL	0	4100000	0	0
Transcriptional regulatory protein tyrR	tyrR	>sp|P07604|TYRR_ECOLI Transcriptional regulatory protein tyrR OS=Escherichia coli (strain K12) GN=tyrR PE=1 SV=2	0	3222800	0	100430000
Exodeoxyribonuclease 7 small subunit	xseB	>sp|B1XF10|EX7S_ECODH Exodeoxyribonuclease 7 small subunit OS=Escherichia coli (strain K12 / DH10B) GN=xseB PE=3 SV=1;>sp|C4ZTH9|EX7S_ECOBW Exodeoxyribonuclease 7 small subunit OS=Escherichia coli (strain K12 / MC4100 / BW2952) GN=xseB PE=3 SV=1;>sp|P0A8G9	0	2841100	0	2727500
		>P07477 SWISS-PROT:P07477 Tax_Id=9606 Gene_Symbol=PRSS1 Trypsin-1 precursor	0	0	4530100000	0
		>P60712 SWISS-PROT:P60712 (Bos taurus) Actin, cytoplasmic 1	0	0	883520000	0
Alkaline phosphatase	phoA	>sp|P00634|PPB_ECOLI Alkaline phosphatase OS=Escherichia coli (strain K12) GN=phoA PE=1 SV=1	0	0	377770000	0
		>ENSEMBL:ENSBTAP00000016242 (Bos taurus) similar to alpha-tubulin I isoform 1	0	0	350490000	0
Cold shock-like protein CspG;Cold shock protein CspA	cspG;cspA	>sp|P0A978|CSPG_ECOLI Cold shock-like protein CspG OS=Escherichia coli (strain K12) GN=cspG PE=1 SV=1;>sp|P0A980|CSPG_ECO57 Cold shock-like protein CspG OS=Escherichia coli O157:H7 GN=cspG PE=3 SV=1;>sp|P0A981|CSPG_SHIFL Cold shock-like protein CspG OS=Shi	0	0	293010000	0
10 kDa chaperonin	groS	>sp|B1XDP6|CH10_ECODH 10 kDa chaperonin OS=Escherichia coli (strain K12 / DH10B) GN=groS PE=3 SV=1;>sp|C5A1D4|CH10_ECOBW 10 kDa chaperonin OS=Escherichia coli (strain K12 / MC4100 / BW2952) GN=groS PE=3 SV=1;>sp|P0A6F9|CH10_ECOLI 10 kDa chaperonin OS=Esche	0	0	223560000	0
50S ribosomal protein L32	rpmF	>sp|B1X9Z9|RL32_ECODH 50S ribosomal protein L32 OS=Escherichia coli (strain K12 / DH10B) GN=rpmF PE=3 SV=1;>sp|C4ZS29|RL32_ECOBW 50S ribosomal protein L32 OS=Escherichia coli (strain K12 / MC4100 / BW2952) GN=rpmF PE=3 SV=1;>sp|P0A7N4|RL32_ECOLI 50S riboso	0	0	133290000	0
		>P02662 SWISS-PROT:P02662 Alpha-S1-casein - Bos taurus (Bovine).	0	0	87523000	0
Osmotically-inducible protein Y	osmY	>sp|P0AFH8|OSMY_ECOLI Osmotically-inducible protein Y OS=Escherichia coli (strain K12) GN=osmY PE=1 SV=1	0	0	83601000	0
Uncharacterized protein yqjD	yqjD	>sp|P64581|YQJD_ECOLI Uncharacterized protein yqjD OS=Escherichia coli (strain K12) GN=yqjD PE=4 SV=1;>sp|P64583|YQJD_ECO57 Uncharacterized protein yqjD OS=Escherichia coli O157:H7 GN=yqjD PE=4 SV=1;>sp|P64584|YQJD_SHIFL Uncharacterized protein yqjD OS=Shi	0	0	83068000	0
Small heat shock protein ibpA	ibpA	>sp|B1X9B7|IBPA_ECODH Small heat shock protein ibpA OS=Escherichia coli (strain K12 / DH10B) GN=ibpA PE=3 SV=1;>sp|C4ZYW4|IBPA_ECOBW Small heat shock protein ibpA OS=Escherichia coli (strain K12 / MC4100 / BW2952) GN=ibpA PE=3 SV=1;>sp|P0C054|IBPA_ECOLI Sm	0	0	72815000	0
Elongation factor Ts	tsf	>sp|B1XD39|EFTS_ECODH Elongation factor Ts OS=Escherichia coli (strain K12 / DH10B) GN=tsf PE=3 SV=1;>sp|C4ZRR2|EFTS_ECOBW Elongation factor Ts OS=Escherichia coli (strain K12 / MC4100 / BW2952) GN=tsf PE=3 SV=1;>sp|P0A6P1|EFTS_ECOLI Elongation factor Ts O	0	0	58075000	0
6-phosphogluconate dehydrogenase, decarboxylating	gnd	>sp|P00350|6PGD_ECOLI 6-phosphogluconate dehydrogenase, decarboxylating OS=Escherichia coli (strain K12) GN=gnd PE=1 SV=2;>sp|P37756|6PGD_SHIFL 6-phosphogluconate dehydrogenase, decarboxylating OS=Shigella flexneri GN=gnd PE=3 SV=1;>sp|P14062|6PGD_SALTY 6-	0	0	54467000	0
Cold shock-like protein CspC	cspC	>sp|P0A9Y6|CSPC_ECOLI Cold shock-like protein CspC OS=Escherichia coli (strain K12) GN=cspC PE=1 SV=2;>sp|P0A9Y8|CSPC_ECO57 Cold shock-like protein CspC OS=Escherichia coli O157:H7 GN=cspC PE=3 SV=2;>sp|Q83RI9|CSPC_SHIFL Cold shock-like protein CspC OS=Shi	0	0	53212000	0
Protein nagD	nagD	>sp|P0AF24|NAGD_ECOLI Protein nagD OS=Escherichia coli (strain K12) GN=nagD PE=1 SV=1;>sp|P0AF25|NAGD_ECO57 Protein nagD OS=Escherichia coli O157:H7 GN=nagD PE=4 SV=1	0	0	26286000	0
Single-stranded DNA-binding protein	ssb	>sp|P0AGE0|SSB_ECOLI Single-stranded DNA-binding protein OS=Escherichia coli (strain K12) GN=ssb PE=1 SV=2;>sp|P0AGE2|SSB_ECO57 Single-stranded DNA-binding protein OS=Escherichia coli O157:H7 GN=ssb PE=3 SV=2;>sp|P0AGE3|SSB_SHIFL Single-stranded DNA-bindin	0	0	26238000	0
Selenide, water dikinase	selD	>sp|P16456|SELD_ECOLI Selenide, water dikinase OS=Escherichia coli (strain K12) GN=selD PE=1 SV=1;>sp|P59393|SELD_SHIFL Selenide, water dikinase OS=Shigella flexneri GN=selD PE=3 SV=1;>sp|P66794|SELD_ECO57 Selenide, water dikinase OS=Escherichia coli O157:	0	0	19559000	0
Translation initiation factor IF-1	infA	>sp|P69222|IF1_ECOLI Translation initiation factor IF-1 OS=Escherichia coli (strain K12) GN=infA PE=1 SV=2;>sp|P69224|IF1_ECO57 Translation initiation factor IF-1 OS=Escherichia coli O157:H7 GN=infA PE=3 SV=2;>sp|P69227|IF1_SHIFL Translation initiation fac	0	0	18532000	0
		>Q5D862 SWISS-PROT:Q5D862 Tax_Id=9606 Gene_Symbol=FLG2 Filaggrin-2	0	0	18116000	0
ATP-dependent RNA helicase rhlB	rhlB	>sp|B1X9Z4|RHLB_ECODH ATP-dependent RNA helicase rhlB OS=Escherichia coli (strain K12 / DH10B) GN=rhlB PE=3 SV=1;>sp|C4ZZ48|RHLB_ECOBW ATP-dependent RNA helicase rhlB OS=Escherichia coli (strain K12 / MC4100 / BW2952) GN=rhlB PE=3 SV=1;>sp|P0A8J8|RHLB_ECOL	0	0	16203000	40599000
Chaperone protein skp	skp	>sp|P0AEU7|SKP_ECOLI Chaperone protein skp OS=Escherichia coli (strain K12) GN=skp PE=1 SV=1;>sp|P0AEU9|SKP_ECO57 Chaperone protein skp OS=Escherichia coli O157:H7 GN=skp PE=3 SV=1;>sp|P0AEV0|SKP_SHIFL Chaperone protein skp OS=Shigella flexneri GN=skp PE=3	0	0	9090400	0
Iron--sulfur cluster insertion protein erpA;Iron-sulfur cluster insertion protein erpA	erpA	>sp|B1XD26|ERPA_ECODH Iron--sulfur cluster insertion protein erpA OS=Escherichia coli (strain K12 / DH10B) GN=erpA PE=3 SV=1;>sp|C4ZRP9|ERPA_ECOBW Iron--sulfur cluster insertion protein erpA OS=Escherichia coli (strain K12 / MC4100 / BW2952) GN=erpA PE=3 S	0	0	8520100	0
Glucose-specific phosphotransferase enzyme IIA component	crr	>sp|P69783|PTGA_ECOLI Glucose-specific phosphotransferase enzyme IIA component OS=Escherichia coli (strain K12) GN=crr PE=1 SV=2;>sp|P69785|PTGA_SHIFL Glucose-specific phosphotransferase enzyme IIA component OS=Shigella flexneri GN=crr PE=3 SV=2	0	0	6177400	0
Succinate dehydrogenase flavoprotein subunit	sdhA	>sp|P0AC41|DHSA_ECOLI Succinate dehydrogenase flavoprotein subunit OS=Escherichia coli (strain K12) GN=sdhA PE=1 SV=1;>sp|P0AC43|DHSA_ECO57 Succinate dehydrogenase flavoprotein subunit OS=Escherichia coli O157:H7 GN=sdhA PE=3 SV=1	0	0	2981500	0
Chaperone protein DnaJ	dnaJ	>sp|B1XBE0|DNAJ_ECODH Chaperone protein DnaJ OS=Escherichia coli (strain K12 / DH10B) GN=dnaJ PE=3 SV=1;>sp|C4ZPU1|DNAJ_ECOBW Chaperone protein DnaJ OS=Escherichia coli (strain K12 / MC4100 / BW2952) GN=dnaJ PE=3 SV=1;>sp|P08622|DNAJ_ECOLI Chaperone protei	22577000	0	0	818660000
50S ribosomal protein L36 1;50S ribosomal protein L36	rpmJ1;rpmJ	>sp|B1X6F1|RL361_ECODH 50S ribosomal protein L36 1 OS=Escherichia coli (strain K12 / DH10B) GN=rpmJ1 PE=3 SV=1;>sp|C4ZUF4|RL36_ECOBW 50S ribosomal protein L36 OS=Escherichia coli (strain K12 / MC4100 / BW2952) GN=rpmJ PE=3 SV=1;>sp|P0A7Q6|RL36_ECOLI 50S ri	0	0	0	519470000
Transposase for transposon gamma-delta	tnpA	>sp|Q00037|TNPA_ECOLI Transposase for transposon gamma-delta OS=Escherichia coli (strain K12) GN=tnpA PE=3 SV=1	0	0	0	390960000
Respiratory nitrate reductase 1 alpha chain	narG	>sp|P09152|NARG_ECOLI Respiratory nitrate reductase 1 alpha chain OS=Escherichia coli (strain K12) GN=narG PE=1 SV=4	0	0	0	383250000
NADH dehydrogenase	ndh	>sp|P00393|DHNA_ECOLI NADH dehydrogenase OS=Escherichia coli (strain K12) GN=ndh PE=1 SV=2	0	0	0	285240000
4-hydroxy-3-methylbut-2-en-1-yl diphosphate synthase	ispG	>sp|Q83K43|ISPG_SHIFL 4-hydroxy-3-methylbut-2-en-1-yl diphosphate synthase OS=Shigella flexneri GN=ispG PE=3 SV=1;>sp|B1XAZ0|ISPG_ECODH 4-hydroxy-3-methylbut-2-en-1-yl diphosphate synthase OS=Escherichia coli (strain K12 / DH10B) GN=ispG PE=3 SV=1;>sp|C4ZX	0	0	0	250470000
Galactitol-1-phosphate 5-dehydrogenase	gatD	>sp|P0A9S3|GATD_ECOLI Galactitol-1-phosphate 5-dehydrogenase OS=Escherichia coli (strain K12) GN=gatD PE=3 SV=1;>sp|P0A9S4|GATD_ECO57 Galactitol-1-phosphate 5-dehydrogenase OS=Escherichia coli O157:H7 GN=gatD PE=3 SV=1	0	0	0	242360000
		>sp|P37790|YK9B_SHIFL Uncharacterized protein SF2091.1/S2213 OS=Shigella flexneri GN=SF2091.1 PE=4 SV=1	0	0	0	223810000
Glycine--tRNA ligase alpha subunit	glyQ	>sp|C4ZXF0|SYGA_ECOBW Glycine--tRNA ligase alpha subunit OS=Escherichia coli (strain K12 / MC4100 / BW2952) GN=glyQ PE=3 SV=1;>sp|P00960|SYGA_ECOLI Glycine--tRNA ligase alpha subunit OS=Escherichia coli (strain K12) GN=glyQ PE=1 SV=2;>sp|P67026|SYGA_ECO57	0	0	0	211960000
Anaerobic glycerol-3-phosphate dehydrogenase subunit A	glpA	>sp|P0A9C0|GLPA_ECOLI Anaerobic glycerol-3-phosphate dehydrogenase subunit A OS=Escherichia coli (strain K12) GN=glpA PE=1 SV=1;>sp|P0A9C1|GLPA_ECO57 Anaerobic glycerol-3-phosphate dehydrogenase subunit A OS=Escherichia coli O157:H7 GN=glpA PE=3 SV=1;>sp|P	0	0	0	178700000
PFL-like enzyme TdcE	tdcE	>sp|P42632|TDCE_ECOLI PFL-like enzyme TdcE OS=Escherichia coli (strain K12) GN=tdcE PE=1 SV=2	0	0	0	177770000
Respiratory nitrate reductase 1 beta chain	narH	>sp|P11349|NARH_ECOLI Respiratory nitrate reductase 1 beta chain OS=Escherichia coli (strain K12) GN=narH PE=1 SV=3;>sp|Q83RN5|NARH_SHIFL Respiratory nitrate reductase 1 beta chain OS=Shigella flexneri GN=narH PE=3 SV=1	0	0	0	165850000
Uncharacterized protein yjgR	yjgR	>sp|P39342|YJGR_ECOLI Uncharacterized protein yjgR OS=Escherichia coli (strain K12) GN=yjgR PE=4 SV=1	0	0	0	158990000
Periplasmic nitrate reductase	napA	>sp|B1X8A2|NAPA_ECODH Periplasmic nitrate reductase OS=Escherichia coli (strain K12 / DH10B) GN=napA PE=3 SV=1;>sp|C4ZU48|NAPA_ECOBW Periplasmic nitrate reductase OS=Escherichia coli (strain K12 / MC4100 / BW2952) GN=napA PE=3 SV=1;>sp|P33937|NAPA_ECOLI Pe	0	0	0	157170000
Anaerobic glycerol-3-phosphate dehydrogenase subunit C	glpC	>sp|P0A996|GLPC_ECOLI Anaerobic glycerol-3-phosphate dehydrogenase subunit C OS=Escherichia coli (strain K12) GN=glpC PE=1 SV=1;>sp|P0A997|GLPC_ECO57 Anaerobic glycerol-3-phosphate dehydrogenase subunit C OS=Escherichia coli O157:H7 GN=glpC PE=3 SV=1	0	0	0	142600000
UPF0265 protein yeeX	yeeX	>sp|C4ZQR6|YEEX_ECOBW UPF0265 protein yeeX OS=Escherichia coli (strain K12 / MC4100 / BW2952) GN=yeeX PE=3 SV=1;>sp|P0A8M6|YEEX_ECOLI UPF0265 protein yeeX OS=Escherichia coli (strain K12) GN=yeeX PE=1 SV=1;>sp|P0A8M8|YEEX_ECO57 UPF0265 protein yeeX OS=Esch	0	0	0	128590000
L-threonine dehydratase catabolic TdcB	tdcB	>sp|P0AGF6|TDCB_ECOLI L-threonine dehydratase catabolic TdcB OS=Escherichia coli (strain K12) GN=tdcB PE=1 SV=1;>sp|P0AGF8|TDCB_ECO57 L-threonine dehydratase catabolic TdcB OS=Escherichia coli O157:H7 GN=tdcB PE=3 SV=1;>sp|P0AGF9|TDCB_SHIFL L-threonine deh	0	0	0	125170000
Chromosome initiation inhibitor	iciA	>sp|B1XEK1|ICIA_ECODH Chromosome initiation inhibitor OS=Escherichia coli (strain K12 / DH10B) GN=iciA PE=3 SV=1;>sp|C5A0I6|ICIA_ECOBW Chromosome initiation inhibitor OS=Escherichia coli (strain K12 / MC4100 / BW2952) GN=iciA PE=3 SV=1;>sp|P0A8S1|ICIA_ECOL	0	0	0	118120000
Pyruvate dehydrogenase complex repressor	pdhR	>sp|P0ACL9|PDHR_ECOLI Pyruvate dehydrogenase complex repressor OS=Escherichia coli (strain K12) GN=pdhR PE=1 SV=1;>sp|P0ACM1|PDHR_ECO57 Pyruvate dehydrogenase complex repressor OS=Escherichia coli O157:H7 GN=pdhR PE=3 SV=1	0	0	0	94911000
Chromosomal replication initiator protein DnaA	dnaA	>sp|C4ZYX9|DNAA_ECOBW Chromosomal replication initiator protein DnaA OS=Escherichia coli (strain K12 / MC4100 / BW2952) GN=dnaA PE=3 SV=1;>sp|P03004|DNAA_ECOLI Chromosomal replication initiator protein DnaA OS=Escherichia coli (strain K12) GN=dnaA PE=1 SV=	0	0	0	90659000
Sulfoxide reductase catalytic subunit yedY	yedY	>sp|C4ZQP1|YEDY_ECOBW Sulfoxide reductase catalytic subunit yedY OS=Escherichia coli (strain K12 / MC4100 / BW2952) GN=yedY PE=3 SV=1;>sp|P76342|YEDY_ECOLI Sulfoxide reductase catalytic subunit yedY OS=Escherichia coli (strain K12) GN=yedY PE=1 SV=1;>sp|Q8	0	0	0	87993000
Putative protein JayE from lambdoid prophage e14 region	jayE	>sp|P75981|JAYE_ECOLI Putative protein JayE from lambdoid prophage e14 region OS=Escherichia coli (strain K12) GN=jayE PE=5 SV=1	0	0	0	86947000
Pyridoxine/pyridoxamine 5-phosphate oxidase	pdxH	>sp|B1XFV0|PDXH_ECODH Pyridoxine/pyridoxamine 5-phosphate oxidase OS=Escherichia coli (strain K12 / DH10B) GN=pdxH PE=3 SV=1;>sp|C4ZYA1|PDXH_ECOBW Pyridoxine/pyridoxamine 5-phosphate oxidase OS=Escherichia coli (strain K12 / MC4100 / BW2952) GN=pdxH PE=3	0	0	0	78556000
UPF0325 protein yaeH	yaeH	>sp|B1XD33|YAEH_ECODH UPF0325 protein yaeH OS=Escherichia coli (strain K12 / DH10B) GN=yaeH PE=3 SV=1;>sp|C4ZRQ6|YAEH_ECOBW UPF0325 protein yaeH OS=Escherichia coli (strain K12 / MC4100 / BW2952) GN=yaeH PE=3 SV=1;>sp|P62768|YAEH_ECOLI UPF0325 protein yaeH	0	0	0	75988000
DNA-binding protein fis	fis	>sp|B1XHN0|FIS_ECODH DNA-binding protein fis OS=Escherichia coli (strain K12 / DH10B) GN=fis PE=3 SV=1;>sp|C4ZSZ7|FIS_ECOBW DNA-binding protein fis OS=Escherichia coli (strain K12 / MC4100 / BW2952) GN=fis PE=3 SV=1;>sp|P0A6R3|FIS_ECOLI DNA-binding protein	0	0	0	72783000
Ribosomal RNA large subunit methyltransferase E	rlmE	>sp|B1XGY9|RLME_ECODH Ribosomal RNA large subunit methyltransferase E OS=Escherichia coli (strain K12 / DH10B) GN=rlmE PE=3 SV=1;>sp|C4ZSR8|RLME_ECOBW Ribosomal RNA large subunit methyltransferase E OS=Escherichia coli (strain K12 / MC4100 / BW2952) GN=rlm	0	0	0	71183000
Cell division protein FtsY	ftsY	>sp|P10121|FTSY_ECOLI Cell division protein FtsY OS=Escherichia coli (strain K12) GN=ftsY PE=1 SV=1	0	0	0	70314000
DNA mismatch repair protein mutS	mutS	>sp|B1XCR0|MUTS_ECODH DNA mismatch repair protein mutS OS=Escherichia coli (strain K12 / DH10B) GN=mutS PE=3 SV=1;>sp|C4ZZN7|MUTS_ECOBW DNA mismatch repair protein mutS OS=Escherichia coli (strain K12 / MC4100 / BW2952) GN=mutS PE=3 SV=1;>sp|P23909|MUTS_EC	0	0	0	68753000
D-amino acid dehydrogenase small subunit	dadA	>sp|B1XA76|DADA_ECODH D-amino acid dehydrogenase small subunit OS=Escherichia coli (strain K12 / DH10B) GN=dadA PE=3 SV=1;>sp|C4ZTN0|DADA_ECOBW D-amino acid dehydrogenase small subunit OS=Escherichia coli (strain K12 / MC4100 / BW2952) GN=dadA PE=3 SV=1;>s	0	0	0	67995000
Riboflavin biosynthesis protein ribF;Riboflavin kinase;FMN adenylyltransferase	ribF	>sp|P0AG40|RIBF_ECOLI Riboflavin biosynthesis protein ribF OS=Escherichia coli (strain K12) GN=ribF PE=1 SV=1;>sp|P0AG42|RIBF_ECO57 Riboflavin biosynthesis protein ribF OS=Escherichia coli O157:H7 GN=ribF PE=3 SV=1;>sp|P0AG43|RIBF_SHIFL Riboflavin biosynth	0	0	0	64721000
Bifunctional aspartokinase/homoserine dehydrogenase 1;Aspartokinase;Homoserine dehydrogenase	thrA	>sp|P00561|AK1H_ECOLI Bifunctional aspartokinase/homoserine dehydrogenase 1 OS=Escherichia coli (strain K12) GN=thrA PE=1 SV=2	0	0	0	61965000
Adenylosuccinate lyase	purB	>sp|P0AB89|PUR8_ECOLI Adenylosuccinate lyase OS=Escherichia coli (strain K12) GN=purB PE=1 SV=1	0	0	0	61568000
Uncharacterized electron transport protein ykgF	ykgF	>sp|P77536|YKGF_ECOLI Uncharacterized electron transport protein ykgF OS=Escherichia coli (strain K12) GN=ykgF PE=3 SV=1	0	0	0	61047000
Catalase-peroxidase;Catalase-peroxidase 1	katG;katG1	>sp|B1XBA8|KATG_ECODH Catalase-peroxidase OS=Escherichia coli (strain K12 / DH10B) GN=katG PE=3 SV=1;>sp|P13029|KATG_ECOLI Catalase-peroxidase OS=Escherichia coli (strain K12) GN=katG PE=1 SV=2;>sp|Q7A978|KATG1_ECO57 Catalase-peroxidase 1 OS=Escherichia co	0	0	0	58017000
HTH-type transcriptional regulator malT	malT	>sp|B1X764|MALT_ECODH HTH-type transcriptional regulator malT OS=Escherichia coli (strain K12 / DH10B) GN=malT PE=3 SV=1;>sp|C4ZVX0|MALT_ECOBW HTH-type transcriptional regulator malT OS=Escherichia coli (strain K12 / MC4100 / BW2952) GN=malT PE=3 SV=1;>sp|	0	0	0	54564000
Hydrogen peroxide-inducible genes activator	oxyR	>sp|P0ACQ4|OXYR_ECOLI Hydrogen peroxide-inducible genes activator OS=Escherichia coli (strain K12) GN=oxyR PE=1 SV=1;>sp|P0ACQ6|OXYR_ECO57 Hydrogen peroxide-inducible genes activator OS=Escherichia coli O157:H7 GN=oxyR PE=3 SV=1	0	0	0	53907000
Anaerobic ribonucleoside-triphosphate reductase	nrdD	>sp|P28903|NRDD_ECOLI Anaerobic ribonucleoside-triphosphate reductase OS=Escherichia coli (strain K12) GN=nrdD PE=1 SV=2	0	0	0	51588000
3-octaprenyl-4-hydroxybenzoate carboxy-lyase	ubiD	>sp|P0AAB4|UBID_ECOLI 3-octaprenyl-4-hydroxybenzoate carboxy-lyase OS=Escherichia coli (strain K12) GN=ubiD PE=1 SV=1;>sp|P58194|UBID_ECO57 3-octaprenyl-4-hydroxybenzoate carboxy-lyase OS=Escherichia coli O157:H7 GN=ubiD PE=3 SV=1;>sp|Q83PG4|UBID_SHIFL 3-o	0	0	0	49232000
Cell division protein FtsA	ftsA	>sp|P0ABH3|FTSA_SHIFL Cell division protein FtsA OS=Shigella flexneri GN=ftsA PE=3 SV=1;>sp|P0ABH0|FTSA_ECOLI Cell division protein FtsA OS=Escherichia coli (strain K12) GN=ftsA PE=3 SV=1;>sp|P0ABH2|FTSA_ECO57 Cell division protein FtsA OS=Escherichia coli	0	0	0	47575000
Ubiquinone/menaquinone biosynthesis methyltransferase ubiE	ubiE	>sp|B1XAJ7|UBIE_ECODH Ubiquinone/menaquinone biosynthesis methyltransferase ubiE OS=Escherichia coli (strain K12 / DH10B) GN=ubiE PE=3 SV=1;>sp|C5A009|UBIE_ECOBW Ubiquinone/menaquinone biosynthesis methyltransferase ubiE OS=Escherichia coli (strain K12 / M	0	0	0	47111000
Thymidine phosphorylase	deoA	>sp|B1XFJ2|TYPH_ECODH Thymidine phosphorylase OS=Escherichia coli (strain K12 / DH10B) GN=deoA PE=3 SV=1;>sp|P07650|TYPH_ECOLI Thymidine phosphorylase OS=Escherichia coli (strain K12) GN=deoA PE=1 SV=3;>sp|Q83P01|TYPH_SHIFL Thymidine phosphorylase OS=Shige	0	0	0	44621000
Outer membrane protein C	ompC	>sp|P06996|OMPC_ECOLI Outer membrane protein C OS=Escherichia coli (strain K12) GN=ompC PE=1 SV=1;>sp|Q8XE41|OMPC_ECO57 Outer membrane protein C OS=Escherichia coli O157:H7 GN=ompC PE=3 SV=1	0	0	0	42286000
NAD-dependent dihydropyrimidine dehydrogenase sunbunit PreT;NAD-dependent dihydropyrimidine dehydrogenase subunit PreT	preT	>sp|P76440|PRET_ECOLI NAD-dependent dihydropyrimidine dehydrogenase sunbunit PreT OS=Escherichia coli (strain K12) GN=preT PE=1 SV=1;>sp|Q8X645|PRET_ECO57 NAD-dependent dihydropyrimidine dehydrogenase subunit PreT OS=Escherichia coli O157:H7 GN=preT PE=3 S	0	0	0	41518000
50S ribosomal protein L34	rpmH	>sp|B1X9T1|RL34_ECODH 50S ribosomal protein L34 OS=Escherichia coli (strain K12 / DH10B) GN=rpmH PE=3 SV=1;>sp|C4ZYY0|RL34_ECOBW 50S ribosomal protein L34 OS=Escherichia coli (strain K12 / MC4100 / BW2952) GN=rpmH PE=3 SV=1;>sp|P0A7P5|RL34_ECOLI 50S riboso	0	0	0	40217000
Protein-L-isoaspartate O-methyltransferase	pcm	>sp|B1XCR9|PIMT_ECODH Protein-L-isoaspartate O-methyltransferase OS=Escherichia coli (strain K12 / DH10B) GN=pcm PE=3 SV=1;>sp|C4ZZP7|PIMT_ECOBW Protein-L-isoaspartate O-methyltransferase OS=Escherichia coli (strain K12 / MC4100 / BW2952) GN=pcm PE=3 SV=1;	0	0	0	40094000
Chaperone protein ClpB	clpB	>sp|P63284|CLPB_ECOLI Chaperone protein ClpB OS=Escherichia coli (strain K12) GN=clpB PE=1 SV=1;>sp|P63285|CLPB_ECO57 Chaperone protein ClpB OS=Escherichia coli O157:H7 GN=clpB PE=3 SV=1;>sp|Q7UBW5|CLPB_SHIFL Chaperone protein ClpB OS=Shigella flexneri GN=	0	0	0	35786000
Enoyl-[acyl-carrier-protein] reductase [NADH] FabI	fabI	>sp|P0AEK4|FABI_ECOLI Enoyl-[acyl-carrier-protein] reductase [NADH] FabI OS=Escherichia coli (strain K12) GN=fabI PE=1 SV=2;>sp|P0AEK5|FABI_ECO57 Enoyl-[acyl-carrier-protein] reductase [NADH] FabI OS=Escherichia coli O157:H7 GN=fabI PE=3 SV=2;>sp|P0AEK6|FA	0	0	0	34871000
Chromosome partition protein MukB	mukB	>sp|B1X8M8|MUKB_ECODH Chromosome partition protein MukB OS=Escherichia coli (strain K12 / DH10B) GN=mukB PE=3 SV=1;>sp|C4ZQ50|MUKB_ECOBW Chromosome partition protein MukB OS=Escherichia coli (strain K12 / MC4100 / BW2952) GN=mukB PE=3 SV=1;>sp|P22523|MUKB_	0	0	0	34419000
CDP-diacylglycerol--serine O-phosphatidyltransferase	pssA	>sp|P23830|PSS_ECOLI CDP-diacylglycerol--serine O-phosphatidyltransferase OS=Escherichia coli (strain K12) GN=pssA PE=1 SV=2	0	0	0	33825000
3-oxoacyl-[acyl-carrier-protein] reductase FabG	fabG	>sp|P0AEK2|FABG_ECOLI 3-oxoacyl-[acyl-carrier-protein] reductase FabG OS=Escherichia coli (strain K12) GN=fabG PE=1 SV=1;>sp|P0AEK3|FABG_SHIFL 3-oxoacyl-[acyl-carrier-protein] reductase FabG OS=Shigella flexneri GN=fabG PE=3 SV=1	0	0	0	30947000
Ribonuclease PH;Inactive ribonuclease PH	rph	>sp|P0CG18|RNPH_ECOBW Ribonuclease PH OS=Escherichia coli (strain K12 / MC4100 / BW2952) GN=rph PE=1 SV=1;>sp|P0CG19|RNPH_ECOLI Inactive ribonuclease PH OS=Escherichia coli (strain K12) GN=rph PE=3 SV=1	0	0	0	30365000
Fumarate reductase flavoprotein subunit	frdA	>sp|P00363|FRDA_ECOLI Fumarate reductase flavoprotein subunit OS=Escherichia coli (strain K12) GN=frdA PE=1 SV=3	0	0	0	29565000
Autonomous glycyl radical cofactor	grcA	>sp|B1XBQ6|GRCA_ECODH Autonomous glycyl radical cofactor OS=Escherichia coli (strain K12 / DH10B) GN=grcA PE=3 SV=1;>sp|C4ZYK2|GRCA_ECOBW Autonomous glycyl radical cofactor OS=Escherichia coli (strain K12 / MC4100 / BW2952) GN=grcA PE=3 SV=1;>sp|P68066|GRC	0	0	0	29496000
UPF0053 protein yegH	yegH	>sp|P76389|YEGH_ECOLI UPF0053 protein yegH OS=Escherichia coli (strain K12) GN=yegH PE=3 SV=2;>sp|Q83KI8|YEGH_SHIFL UPF0053 protein yegH OS=Shigella flexneri GN=yegH PE=3 SV=2	0	0	0	29363000
Mannosyl-D-glycerate transport/metabolism system repressor mngR	mngR	>sp|P13669|MNGR_ECOLI Mannosyl-D-glycerate transport/metabolism system repressor mngR OS=Escherichia coli (strain K12) GN=mngR PE=1 SV=1	0	0	0	27965000
tRNA (guanosine(18)-2-O)-methyltransferase	trmH	>sp|P0AGJ2|TRMH_ECOLI tRNA (guanosine(18)-2-O)-methyltransferase OS=Escherichia coli (strain K12) GN=trmH PE=1 SV=1;>sp|P0AGJ3|TRMH_ECO57 tRNA (guanosine(18)-2-O)-methyltransferase OS=Escherichia coli O157:H7 GN=trmH PE=3 SV=1;>sp|P0AGJ4|TRMH_SHIFL tRNA	0	0	0	24797000
UTP--glucose-1-phosphate uridylyltransferase	galU	>sp|P0AEP3|GALU_ECOLI UTP--glucose-1-phosphate uridylyltransferase OS=Escherichia coli (strain K12) GN=galU PE=1 SV=2;>sp|P0AEP5|GALU_ECO57 UTP--glucose-1-phosphate uridylyltransferase OS=Escherichia coli O157:H7 GN=galU PE=3 SV=2;>sp|P0AEP6|GALU_SHIFL UTP	0	0	0	24783000
Glutamate-1-semialdehyde 2,1-aminomutase	hemL	>sp|B1XD24|GSA_ECODH Glutamate-1-semialdehyde 2,1-aminomutase OS=Escherichia coli (strain K12 / DH10B) GN=hemL PE=3 SV=1;>sp|C4ZRP7|GSA_ECOBW Glutamate-1-semialdehyde 2,1-aminomutase OS=Escherichia coli (strain K12 / MC4100 / BW2952) GN=hemL PE=3 SV=1;>sp|	0	0	0	24767000
UPF0142 protein ycaO	ycaO	>sp|P75838|YCAO_ECOLI UPF0142 protein ycaO OS=Escherichia coli (strain K12) GN=ycaO PE=3 SV=2	0	0	0	24516000
Threonine synthase	thrC	>sp|P00934|THRC_ECOLI Threonine synthase OS=Escherichia coli (strain K12) GN=thrC PE=1 SV=1	0	0	0	22855000
Bifunctional protein putA;Proline dehydrogenase;Delta-1-pyrroline-5-carboxylate dehydrogenase	putA	>sp|P09546|PUTA_ECOLI Bifunctional protein putA OS=Escherichia coli (strain K12) GN=putA PE=1 SV=3	0	0	0	22324000
Uncharacterized HTH-type transcriptional regulator yfhH	yfhH	>sp|P37767|YFHH_ECOLI Uncharacterized HTH-type transcriptional regulator yfhH OS=Escherichia coli (strain K12) GN=yfhH PE=4 SV=2	0	0	0	22185000
Uncharacterized protein yecF	yecF	>sp|P0AD07|YECF_ECOLI Uncharacterized protein yecF OS=Escherichia coli (strain K12) GN=yecF PE=4 SV=1;>sp|P0AD09|YECF_SHIFL Uncharacterized protein yecF OS=Shigella flexneri GN=yecF PE=4 SV=1	0	0	0	22132000
Ethanolamine utilization protein eutH	eutH	>sp|P76552|EUTH_ECOLI Ethanolamine utilization protein eutH OS=Escherichia coli (strain K12) GN=eutH PE=3 SV=1	0	0	0	21636000
HTH-type transcriptional regulator CysB	cysB	>sp|P0A9F3|CYSB_ECOLI HTH-type transcriptional regulator CysB OS=Escherichia coli (strain K12) GN=cysB PE=3 SV=1;>sp|P0A9F5|CYSB_ECO57 HTH-type transcriptional regulator CysB OS=Escherichia coli O157:H7 GN=cysB PE=3 SV=1	0	0	0	21539000
Formate dehydrogenase-O major subunit	fdoG	>sp|P32176|FDOG_ECOLI Formate dehydrogenase-O major subunit OS=Escherichia coli (strain K12) GN=fdoG PE=1 SV=5	0	0	0	21206000
Ribosome-binding factor A	rbfA	>sp|B1XGX9|RBFA_ECODH Ribosome-binding factor A OS=Escherichia coli (strain K12 / DH10B) GN=rbfA PE=3 SV=1;>sp|C4ZSQ8|RBFA_ECOBW Ribosome-binding factor A OS=Escherichia coli (strain K12 / MC4100 / BW2952) GN=rbfA PE=3 SV=1;>sp|P0A7G2|RBFA_ECOLI Ribosome-b	0	0	0	21121000
Uncharacterized protein yffS	yffS	>sp|P76550|YFFS_ECOLI Uncharacterized protein yffS OS=Escherichia coli (strain K12) GN=yffS PE=4 SV=2	0	0	0	20091000
Uncharacterized ABC transporter ATP-binding protein YbiT	ybiT	>sp|P0A9U3|YBIT_ECOLI Uncharacterized ABC transporter ATP-binding protein YbiT OS=Escherichia coli (strain K12) GN=ybiT PE=3 SV=1;>sp|P0A9U5|YBIT_ECO57 Uncharacterized ABC transporter ATP-binding protein YbiT OS=Escherichia coli O157:H7 GN=ybiT PE=3 SV=1	0	0	0	19983000
Propionate kinase	tdcD	>sp|P11868|TDCD_ECOLI Propionate kinase OS=Escherichia coli (strain K12) GN=tdcD PE=1 SV=3;>sp|Q8XAF1|TDCD_ECO57 Propionate kinase OS=Escherichia coli O157:H7 GN=tdcD PE=3 SV=2	0	0	0	19918000
ATP-dependent DNA helicase rep	rep	>sp|P09980|REP_ECOLI ATP-dependent DNA helicase rep OS=Escherichia coli (strain K12) GN=rep PE=1 SV=3	0	0	0	19412000
Cyclopropane-fatty-acyl-phospholipid synthase	cfa	>sp|P0A9H7|CFA_ECOLI Cyclopropane-fatty-acyl-phospholipid synthase OS=Escherichia coli (strain K12) GN=cfa PE=1 SV=2	0	0	0	19155000
DNA repair protein RadA	radA	>sp|P24554|RADA_ECOLI DNA repair protein RadA OS=Escherichia coli (strain K12) GN=radA PE=3 SV=1	0	0	0	19022000
Protein elaB	elaB	>sp|P0AEH5|ELAB_ECOLI Protein elaB OS=Escherichia coli (strain K12) GN=elaB PE=1 SV=1;>sp|P0AEH7|ELAB_ECO57 Protein elaB OS=Escherichia coli O157:H7 GN=elaB PE=3 SV=1	0	0	0	17895000
50S ribosomal protein L35	rpmI	>sp|B1XG24|RL35_ECODH 50S ribosomal protein L35 OS=Escherichia coli (strain K12 / DH10B) GN=rpmI PE=3 SV=1;>sp|C4ZYH9|RL35_ECOBW 50S ribosomal protein L35 OS=Escherichia coli (strain K12 / MC4100 / BW2952) GN=rpmI PE=3 SV=1;>sp|P0A7Q1|RL35_ECOLI 50S riboso	0	0	0	17879000
Phosphopentomutase	deoB	>sp|B1XFJ3|DEOB_ECODH Phosphopentomutase OS=Escherichia coli (strain K12 / DH10B) GN=deoB PE=3 SV=1;>sp|C4ZT65|DEOB_ECOBW Phosphopentomutase OS=Escherichia coli (strain K12 / MC4100 / BW2952) GN=deoB PE=3 SV=1;>sp|P0A6K6|DEOB_ECOLI Phosphopentomutase OS=Es	0	0	0	17745000
L-lactate dehydrogenase [cytochrome]	lldD	>sp|B1X8M0|LLDD_ECODH L-lactate dehydrogenase [cytochrome] OS=Escherichia coli (strain K12 / DH10B) GN=lldD PE=3 SV=1;>sp|C4ZXJ7|LLDD_ECOBW L-lactate dehydrogenase [cytochrome] OS=Escherichia coli (strain K12 / MC4100 / BW2952) GN=lldD PE=3 SV=1;>sp|P33232	0	0	0	17334000
Glutamate 5-kinase	proB	>sp|B1XDY5|PROB_ECODH Glutamate 5-kinase OS=Escherichia coli (strain K12 / DH10B) GN=proB PE=3 SV=1;>sp|C4ZT99|PROB_ECOBW Glutamate 5-kinase OS=Escherichia coli (strain K12 / MC4100 / BW2952) GN=proB PE=3 SV=1;>sp|P0A7B5|PROB_ECOLI Glutamate 5-kinase OS=Es	0	0	0	16005000
Uncharacterized protein yceD	yceD	>sp|P0AB28|YCED_ECOLI Uncharacterized protein yceD OS=Escherichia coli (strain K12) GN=yceD PE=4 SV=1;>sp|P0AB30|YCED_ECO57 Uncharacterized protein yceD OS=Escherichia coli O157:H7 GN=yceD PE=4 SV=1	0	0	0	13847000
Uncharacterized protein ykgG	ykgG	>sp|P77433|YKGG_ECOLI Uncharacterized protein ykgG OS=Escherichia coli (strain K12) GN=ykgG PE=3 SV=2	0	0	0	13760000
Ribosomal large subunit pseudouridine synthase B	rluB	>sp|P37765|RLUB_ECOLI Ribosomal large subunit pseudouridine synthase B OS=Escherichia coli (strain K12) GN=rluB PE=1 SV=2;>sp|P59815|RLUB_SHIFL Ribosomal large subunit pseudouridine synthase B OS=Shigella flexneri GN=rluB PE=3 SV=1;>sp|Q8X4Q8|RLUB_ECO57 Ri	0	0	0	13600000
Protein pmbA	pmbA	>sp|P0AFK0|PMBA_ECOLI Protein pmbA OS=Escherichia coli (strain K12) GN=pmbA PE=1 SV=1;>sp|P0AFK1|PMBA_ECO57 Protein pmbA OS=Escherichia coli O157:H7 GN=pmbA PE=3 SV=1	0	0	0	13343000
Ubiquinol oxidase subunit 2	cyoA	>sp|P0ABJ1|CYOA_ECOLI Ubiquinol oxidase subunit 2 OS=Escherichia coli (strain K12) GN=cyoA PE=1 SV=1	0	0	0	13216000
1-deoxy-D-xylulose-5-phosphate synthase	dxs	>sp|B1XF08|DXS_ECODH 1-deoxy-D-xylulose-5-phosphate synthase OS=Escherichia coli (strain K12 / DH10B) GN=dxs PE=3 SV=1;>sp|C4ZTH7|DXS_ECOBW 1-deoxy-D-xylulose-5-phosphate synthase OS=Escherichia coli (strain K12 / MC4100 / BW2952) GN=dxs PE=3 SV=1;>sp|P774	0	0	0	13008000
Maltose/maltodextrin import ATP-binding protein MalK	malK	>sp|P68187|MALK_ECOLI Maltose/maltodextrin import ATP-binding protein MalK OS=Escherichia coli (strain K12) GN=malK PE=1 SV=1;>sp|P68188|MALK_ECO57 Maltose/maltodextrin import ATP-binding protein MalK OS=Escherichia coli O157:H7 GN=malK PE=3 SV=1;>sp|Q7UBD	0	0	0	12979000
Transposase insC for insertion element IS2A;Transposase insC for insertion element IS2D;Transposase insC for insertion element IS2F;Transposase insC for insertion element IS2H;Transposase insC for insertion element IS2I;Transposase insC for insertion element IS2K;Transposase insC for insertion element IS2 on F plasmid;Transposase insC for insertion element IS2-8;Transposase insC for insertion ele…	insC1;insC2;insC3;insC4;insC5;insC6;insC7;JW5900;JW5902;JW5919;JW5934	>sp|P0CF40|INSC1_ECOLI Transposase insC for insertion element IS2A OS=Escherichia coli (strain K12) GN=insC1 PE=3 SV=1;>sp|P0CF41|INSC2_ECOLI Transposase insC for insertion element IS2D OS=Escherichia coli (strain K12) GN=insC2 PE=3 SV=1;>sp|P0CF42|INSC3_E	0	0	0	12873000
Protein smtA	smtA	>sp|P36566|SMTA_ECOLI Protein smtA OS=Escherichia coli (strain K12) GN=smtA PE=1 SV=2	0	0	0	12857000
UvrABC system protein A	uvrA	>sp|P0A698|UVRA_ECOLI UvrABC system protein A OS=Escherichia coli (strain K12) GN=uvrA PE=1 SV=1;>sp|P0A699|UVRA_SHIFL UvrABC system protein A OS=Shigella flexneri GN=uvrA PE=3 SV=1;>sp|Q8X5U9|UVRA_ECO57 UvrABC system protein A OS=Escherichia coli O157:H7	0	0	0	12848000
Carbon storage regulator	csrA	>sp|B1XCM4|CSRA_ECODH Carbon storage regulator OS=Escherichia coli (strain K12 / DH10B) GN=csrA PE=3 SV=1;>sp|C4ZYU1|CSRA_ECOBW Carbon storage regulator OS=Escherichia coli (strain K12 / MC4100 / BW2952) GN=csrA PE=3 SV=1;>sp|P69913|CSRA_ECOLI Carbon stora	0	0	0	12047000
PTS-dependent dihydroxyacetone kinase, ADP-binding subunit dhaL	dhaL	>sp|P76014|DHAL_ECOLI PTS-dependent dihydroxyacetone kinase, ADP-binding subunit dhaL OS=Escherichia coli (strain K12) GN=dhaL PE=1 SV=3	0	0	0	11931000
Prophage CP4-57 integrase	intA	>sp|P32053|INTA_ECOLI Prophage CP4-57 integrase OS=Escherichia coli (strain K12) GN=intA PE=1 SV=2	0	0	0	11803000
Uncharacterized protein yjjA	yjjA	>sp|P18390|YJJA_ECOLI Uncharacterized protein yjjA OS=Escherichia coli (strain K12) GN=yjjA PE=4 SV=3	0	0	0	11614000
Cell division topological specificity factor	minE	>sp|B1XA61|MINE_ECODH Cell division topological specificity factor OS=Escherichia coli (strain K12 / DH10B) GN=minE PE=3 SV=1;>sp|C4ZS91|MINE_ECOBW Cell division topological specificity factor OS=Escherichia coli (strain K12 / MC4100 / BW2952) GN=minE PE=3	0	0	0	10940000
Uncharacterized HTH-type transcriptional regulator ydcI	ydcI	>sp|P77171|YDCI_ECOLI Uncharacterized HTH-type transcriptional regulator ydcI OS=Escherichia coli (strain K12) GN=ydcI PE=4 SV=2	0	0	0	10593000
Phosphoribosylformylglycinamidine cyclo-ligase	purM	>sp|B1XAX4|PUR5_ECODH Phosphoribosylformylglycinamidine cyclo-ligase OS=Escherichia coli (strain K12 / DH10B) GN=purM PE=3 SV=1;>sp|C4ZX74|PUR5_ECOBW Phosphoribosylformylglycinamidine cyclo-ligase OS=Escherichia coli (strain K12 / MC4100 / BW2952) GN=purM	0	0	0	10189000
Nitrite reductase [NAD(P)H] large subunit	nirB	>sp|P08201|NIRB_ECOLI Nitrite reductase [NAD(P)H] large subunit OS=Escherichia coli (strain K12) GN=nirB PE=3 SV=4	0	0	0	10070000
UPF0115 protein yfcN	yfcN	>sp|B1X9K4|YFCN_ECODH UPF0115 protein yfcN OS=Escherichia coli (strain K12 / DH10B) GN=yfcN PE=3 SV=1;>sp|C4ZVM4|YFCN_ECOBW UPF0115 protein yfcN OS=Escherichia coli (strain K12 / MC4100 / BW2952) GN=yfcN PE=3 SV=1;>sp|P0A8B2|YFCN_ECOLI UPF0115 protein yfcN	0	0	0	9648800
Bifunctional (p)ppGpp synthase/hydrolase SpoT;GTP pyrophosphokinase;Guanosine-3,5-bis(diphosphate) 3-pyrophosphohydrolase;Guanosine-3,5-bis(diphosphate) 3-pyrophosphohydrolase	spoT	>sp|P0AG24|SPOT_ECOLI Bifunctional (p)ppGpp synthase/hydrolase SpoT OS=Escherichia coli (strain K12) GN=spoT PE=1 SV=1;>sp|P0AG25|SPOT_ECO57 Guanosine-3,5-bis(diphosphate) 3-pyrophosphohydrolase OS=Escherichia coli O157:H7 GN=spoT PE=3 SV=1;>sp|P0AG26|S	0	0	0	9648400
Exopolyphosphatase	ppx	>sp|P0AFL6|PPX_ECOLI Exopolyphosphatase OS=Escherichia coli (strain K12) GN=ppx PE=1 SV=2;>sp|P0AFL8|PPX_ECO57 Exopolyphosphatase OS=Escherichia coli O157:H7 GN=ppx PE=1 SV=2	0	0	0	9583400
Ethanolamine ammonia-lyase heavy chain	eutB	>sp|P0AEJ6|EUTB_ECOLI Ethanolamine ammonia-lyase heavy chain OS=Escherichia coli (strain K12) GN=eutB PE=1 SV=1;>sp|P0AEJ7|EUTB_ECO57 Ethanolamine ammonia-lyase heavy chain OS=Escherichia coli O157:H7 GN=eutB PE=3 SV=1	0	0	0	9377700
D-methionine-binding lipoprotein metQ	metQ	>sp|P28635|METQ_ECOLI D-methionine-binding lipoprotein metQ OS=Escherichia coli (strain K12) GN=metQ PE=1 SV=2;>sp|Q8X8V9|METQ_ECO57 D-methionine-binding lipoprotein metQ OS=Escherichia coli O157:H7 GN=metQ PE=3 SV=1	0	0	0	8675800
Cytochrome d ubiquinol oxidase subunit 1	cydA	>sp|P0ABJ9|CYDA_ECOLI Cytochrome d ubiquinol oxidase subunit 1 OS=Escherichia coli (strain K12) GN=cydA PE=1 SV=1;>sp|P0ABK1|CYDA_SHIFL Cytochrome d ubiquinol oxidase subunit 1 OS=Shigella flexneri GN=cydA PE=3 SV=1	0	0	0	8436300
Small heat shock protein ibpB	ibpB	>sp|B1X9B6|IBPB_ECODH Small heat shock protein ibpB OS=Escherichia coli (strain K12 / DH10B) GN=ibpB PE=3 SV=1;>sp|C4ZYW3|IBPB_ECOBW Small heat shock protein ibpB OS=Escherichia coli (strain K12 / MC4100 / BW2952) GN=ibpB PE=3 SV=1;>sp|P0C058|IBPB_ECOLI Sm	0	0	0	8134000
Uncharacterized protein yfeC	yfeC	>sp|P0AD37|YFEC_ECOLI Uncharacterized protein yfeC OS=Escherichia coli (strain K12) GN=yfeC PE=4 SV=1;>sp|P0AD39|YFEC_SHIFL Uncharacterized protein yfeC OS=Shigella flexneri GN=yfeC PE=4 SV=1	0	0	0	8111000
Transcriptional regulator MntR	mntR	>sp|P0A9F1|MNTR_ECOLI Transcriptional regulator MntR OS=Escherichia coli (strain K12) GN=mntR PE=1 SV=1;>sp|Q8X7U4|MNTR_ECO57 Transcriptional regulator MntR OS=Escherichia coli O157:H7 GN=mntR PE=3 SV=1	0	0	0	8015200
Uncharacterized protein ygaM	ygaM	>sp|P0ADQ7|YGAM_ECOLI Uncharacterized protein ygaM OS=Escherichia coli (strain K12) GN=ygaM PE=4 SV=1;>sp|P0ADQ9|YGAM_ECO57 Uncharacterized protein ygaM OS=Escherichia coli O157:H7 GN=ygaM PE=4 SV=1	0	0	0	7869300
GTPase HflX	hflX	>sp|P25519|HFLX_ECOLI GTPase HflX OS=Escherichia coli (strain K12) GN=hflX PE=1 SV=3	0	0	0	7645600
Phosphatase YqaB	yqaB	>sp|P77475|YQAB_ECOLI Phosphatase YqaB OS=Escherichia coli (strain K12) GN=yqaB PE=1 SV=1	0	0	0	7620100
D-ribose-binding periplasmic protein	rbsB	>sp|P02925|RBSB_ECOLI D-ribose-binding periplasmic protein OS=Escherichia coli (strain K12) GN=rbsB PE=1 SV=1	0	0	0	7431500
Uncharacterized protease ydcP	ydcP	>sp|P76104|YDCP_ECOLI Uncharacterized protease ydcP OS=Escherichia coli (strain K12) GN=ydcP PE=3 SV=2	0	0	0	7198400
DNA topoisomerase 3	topB	>sp|P14294|TOP3_ECOLI DNA topoisomerase 3 OS=Escherichia coli (strain K12) GN=topB PE=1 SV=1	0	0	0	6679800
Glycerol-3-phosphate acyltransferase	plsB	>sp|Q7UBC6|PLSB_SHIFL Glycerol-3-phosphate acyltransferase OS=Shigella flexneri GN=plsB PE=3 SV=1;>sp|B1XC40|PLSB_ECODH Glycerol-3-phosphate acyltransferase OS=Escherichia coli (strain K12 / DH10B) GN=plsB PE=3 SV=1;>sp|C5A134|PLSB_ECOBW Glycerol-3-phospha	0	0	0	6582900
Chromosome partition protein mukE	mukE	>sp|P22524|MUKE_ECOLI Chromosome partition protein mukE OS=Escherichia coli (strain K12) GN=mukE PE=1 SV=5;>sp|Q7UD30|MUKE_SHIFL Chromosome partition protein mukE OS=Shigella flexneri GN=mukE PE=3 SV=3;>sp|Q8XDG1|MUKE_ECO57 Chromosome partition protein muk	0	0	0	6548100
Uncharacterized protein yefG	yefG	>sp|P37749|YEFG_ECOLI Uncharacterized protein yefG OS=Escherichia coli (strain K12) GN=yefG PE=4 SV=1	0	0	0	6072500
Uncharacterized aminotransferase YfbQ	yfbQ	>sp|P0A959|YFBQ_ECOLI Uncharacterized aminotransferase YfbQ OS=Escherichia coli (strain K12) GN=yfbQ PE=3 SV=1;>sp|P0A961|YFBQ_SHIFL Uncharacterized aminotransferase YfbQ OS=Shigella flexneri GN=yfbQ PE=3 SV=1	0	0	0	5716200
Phosphate transport system protein phoU	phoU	>sp|P0A9K7|PHOU_ECOLI Phosphate transport system protein phoU OS=Escherichia coli (strain K12) GN=phoU PE=1 SV=1;>sp|P0A9K8|PHOU_SHIFL Phosphate transport system protein phoU OS=Shigella flexneri GN=phoU PE=3 SV=1	0	0	0	5652600
Nitrogen regulation protein NR(I)	glnG	>sp|P0AFB8|NTRC_ECOLI Nitrogen regulation protein NR(I) OS=Escherichia coli (strain K12) GN=glnG PE=3 SV=1;>sp|P0AFB9|NTRC_ECO57 Nitrogen regulation protein NR(I) OS=Escherichia coli O157:H7 GN=glnG PE=3 SV=1	0	0	0	5219500
Thioredoxin-1	trxA	>sp|P0AA25|THIO_ECOLI Thioredoxin-1 OS=Escherichia coli (strain K12) GN=trxA PE=1 SV=2;>sp|P0AA27|THIO_ECO57 Thioredoxin-1 OS=Escherichia coli O157:H7 GN=trxA PE=1 SV=2;>sp|P0AA30|THIO_SHIFL Thioredoxin-1 OS=Shigella flexneri GN=trxA PE=3 SV=2	0	0	0	5187700
Cytidylate kinase	cmk	>sp|B1X850|KCY_ECODH Cytidylate kinase OS=Escherichia coli (strain K12 / DH10B) GN=cmk PE=3 SV=1;>sp|C4ZQ36|KCY_ECOBW Cytidylate kinase OS=Escherichia coli (strain K12 / MC4100 / BW2952) GN=cmk PE=3 SV=1;>sp|P0A6I0|KCY_ECOLI Cytidylate kinase OS=Escherichi	0	0	0	4999600
DNA replication protein dnaC	dnaC	>sp|P0AEF0|DNAC_ECOLI DNA replication protein dnaC OS=Escherichia coli (strain K12) GN=dnaC PE=1 SV=1;>sp|P0AEF2|DNAC_ECO57 DNA replication protein dnaC OS=Escherichia coli O157:H7 GN=dnaC PE=3 SV=1;>sp|P0AEF3|DNAC_SHIFL DNA replication protein dnaC OS=Shi	0	0	0	4870900
Putative prophage CPS-53 integrase	intS	>sp|P37326|INTS_ECOLI Putative prophage CPS-53 integrase OS=Escherichia coli (strain K12) GN=intS PE=1 SV=1	0	0	0	4799200
L-serine dehydratase 2	sdaB	>sp|P30744|SDHM_ECOLI L-serine dehydratase 2 OS=Escherichia coli (strain K12) GN=sdaB PE=1 SV=2	0	0	0	4748400
(Dimethylallyl)adenosine tRNA methylthiotransferase MiaB	miaB	>sp|B1X656|MIAB_ECODH (Dimethylallyl)adenosine tRNA methylthiotransferase MiaB OS=Escherichia coli (strain K12 / DH10B) GN=miaB PE=3 SV=1;>sp|P0AEI1|MIAB_ECOLI (Dimethylallyl)adenosine tRNA methylthiotransferase MiaB OS=Escherichia coli (strain K12) GN=mia	0	0	0	4555200
Fumarate reductase iron-sulfur subunit	frdB	>sp|P0AC47|FRDB_ECOLI Fumarate reductase iron-sulfur subunit OS=Escherichia coli (strain K12) GN=frdB PE=1 SV=2;>sp|P0AC49|FRDB_ECO57 Fumarate reductase iron-sulfur subunit OS=Escherichia coli O157:H7 GN=frdB PE=3 SV=2;>sp|P0AC50|FRDB_SHIFL Fumarate reduct	0	0	0	4371300
tRNA sulfurtransferase	thiI	>sp|B1XF11|THII_ECODH tRNA sulfurtransferase OS=Escherichia coli (strain K12 / DH10B) GN=thiI PE=3 SV=1;>sp|C4ZTI0|THII_ECOBW tRNA sulfurtransferase OS=Escherichia coli (strain K12 / MC4100 / BW2952) GN=thiI PE=3 SV=1;>sp|P77718|THII_ECOLI tRNA sulfurtrans	0	0	0	4162800
Probable endonuclease 4;Endonuclease 4	nfo	>sp|B1X857|END4_ECODH Probable endonuclease 4 OS=Escherichia coli (strain K12 / DH10B) GN=nfo PE=3 SV=1;>sp|C4ZU09|END4_ECOBW Probable endonuclease 4 OS=Escherichia coli (strain K12 / MC4100 / BW2952) GN=nfo PE=3 SV=1;>sp|P0A6C1|END4_ECOLI Endonuclease 4 O	0	0	0	4155100
UDP-N-acetylglucosamine 1-carboxyvinyltransferase	murA	>sp|P0A749|MURA_ECOLI UDP-N-acetylglucosamine 1-carboxyvinyltransferase OS=Escherichia coli (strain K12) GN=murA PE=1 SV=1;>sp|P0A751|MURA_SHIFL UDP-N-acetylglucosamine 1-carboxyvinyltransferase OS=Shigella flexneri GN=murA PE=3 SV=1;>sp|Q8X9J9|MURA_ECO57	0	0	0	4053200
Anaerobic nitric oxide reductase transcription regulator norR	norR	>sp|B1XCN6|NORR_ECODH Anaerobic nitric oxide reductase transcription regulator norR OS=Escherichia coli (strain K12 / DH10B) GN=norR PE=2 SV=1;>sp|C4ZYV4|NORR_ECOBW Anaerobic nitric oxide reductase transcription regulator norR OS=Escherichia coli (strain K	0	0	0	4024000
UDP-galactopyranose mutase	glf	>sp|P37747|GLF_ECOLI UDP-galactopyranose mutase OS=Escherichia coli (strain K12) GN=glf PE=1 SV=1	0	0	0	3910600
Aspartate ammonia-lyase	aspA	>sp|P0AC38|ASPA_ECOLI Aspartate ammonia-lyase OS=Escherichia coli (strain K12) GN=aspA PE=1 SV=1;>sp|P0AC40|ASPA_SHIFL Aspartate ammonia-lyase OS=Shigella flexneri GN=aspA PE=3 SV=1;>sp|Q8XDS0|ASPA_ECO57 Aspartate ammonia-lyase OS=Escherichia coli O157:H7	0	0	0	3793000
Protein visC	visC	>sp|P25535|VISC_ECOLI Protein visC OS=Escherichia coli (strain K12) GN=visC PE=3 SV=2	0	0	0	3650600
Uncharacterized HTH-type transcriptional regulator yihL	yihL	>sp|P0ACM9|YIHL_ECOLI Uncharacterized HTH-type transcriptional regulator yihL OS=Escherichia coli (strain K12) GN=yihL PE=4 SV=1;>sp|P0ACN0|YIHL_ECO57 Uncharacterized HTH-type transcriptional regulator yihL OS=Escherichia coli O157:H7 GN=yihL PE=4 SV=1;>sp	0	0	0	3533500
Ferric uptake regulation protein	fur	>sp|P0A9A9|FUR_ECOLI Ferric uptake regulation protein OS=Escherichia coli (strain K12) GN=fur PE=1 SV=1;>sp|P0A9B1|FUR_ECO57 Ferric uptake regulation protein OS=Escherichia coli O157:H7 GN=fur PE=3 SV=1;>sp|Q83S79|FUR_SHIFL Ferric uptake regulation protein	0	0	0	3526300
Putative NAD(P)H nitroreductase ydjA	ydjA	>sp|P0ACY1|YDJA_ECOLI Putative NAD(P)H nitroreductase ydjA OS=Escherichia coli (strain K12) GN=ydjA PE=1 SV=1;>sp|P0ACY2|YDJA_ECO57 Putative NAD(P)H nitroreductase ydjA OS=Escherichia coli O157:H7 GN=ydjA PE=3 SV=1	0	0	0	3473900
UPF0307 protein yjgA	yjgA	>sp|B1XEL6|YJGA_ECODH UPF0307 protein yjgA OS=Escherichia coli (strain K12 / DH10B) GN=yjgA PE=3 SV=1;>sp|C4ZRA8|YJGA_ECOBW UPF0307 protein yjgA OS=Escherichia coli (strain K12 / MC4100 / BW2952) GN=yjgA PE=3 SV=1;>sp|P0A8X0|YJGA_ECOLI UPF0307 protein yjgA	0	0	0	3405300
Protein yihD	yihD	>sp|P0ADP9|YIHD_ECOLI Protein yihD OS=Escherichia coli (strain K12) GN=yihD PE=1 SV=1;>sp|P0ADQ1|YIHD_ECO57 Protein yihD OS=Escherichia coli O157:H7 GN=yihD PE=4 SV=1	0	0	0	3396200
Major outer membrane lipoprotein Lpp;Major outer membrane lipoprotein	lpp	>sp|P69776|LPP_ECOLI Major outer membrane lipoprotein Lpp OS=Escherichia coli (strain K12) GN=lpp PE=1 SV=1;>sp|P69778|LPP_ECO57 Major outer membrane lipoprotein OS=Escherichia coli O157:H7 GN=lpp PE=3 SV=1;>sp|P69780|LPP_SHIFL Major outer membrane lipopro	0	0	0	3368300
Protein-export protein secB;Protein-export protein SecB	secB	>sp|B1X943|SECB_ECODH Protein-export protein secB OS=Escherichia coli (strain K12 / DH10B) GN=secB PE=3 SV=1;>sp|C4ZXK1|SECB_ECOBW Protein-export protein secB OS=Escherichia coli (strain K12 / MC4100 / BW2952) GN=secB PE=3 SV=1;>sp|P0AG86|SECB_ECOLI Protei	0	0	0	3283900
HTH-type transcriptional regulator hdfR	hdfR	>sp|B1X9Y2|HDFR_ECODH HTH-type transcriptional regulator hdfR OS=Escherichia coli (strain K12 / DH10B) GN=hdfR PE=3 SV=1;>sp|C4ZZ35|HDFR_ECOBW HTH-type transcriptional regulator hdfR OS=Escherichia coli (strain K12 / MC4100 / BW2952) GN=hdfR PE=3 SV=1;>sp|	0	0	0	3170900
Maf-like protein yceF	yceF	>sp|P0A729|YCEF_ECOLI Maf-like protein yceF OS=Escherichia coli (strain K12) GN=yceF PE=3 SV=1;>sp|P0A730|YCEF_SHIFL Maf-like protein yceF OS=Shigella flexneri GN=yceF PE=3 SV=1;>sp|P58626|YCEF_ECO57 Maf-like protein yceF OS=Escherichia coli O157:H7 GN=yce	0	0	0	3062900
Transaldolase B	talB	>sp|P0A870|TALB_ECOLI Transaldolase B OS=Escherichia coli (strain K12) GN=talB PE=1 SV=2;>sp|P0A871|TALB_ECO57 Transaldolase B OS=Escherichia coli O157:H7 GN=talB PE=3 SV=2;>sp|P0A872|TALB_SHIFL Transaldolase B OS=Shigella flexneri GN=talB PE=3 SV=2	0	0	0	2970700
		>P08779 SWISS-PROT:P08779 Tax_Id=9606 Gene_Symbol=KRT16 Keratin, type I cytoskeletal 16	0	0	0	2932200
NAD-dependent malic enzyme	maeA	>sp|B1XE70|MAO1_ECODH NAD-dependent malic enzyme OS=Escherichia coli (strain K12 / DH10B) GN=maeA PE=3 SV=1;>sp|C4ZWP8|MAO1_ECOBW NAD-dependent malic enzyme OS=Escherichia coli (strain K12 / MC4100 / BW2952) GN=maeA PE=3 SV=1;>sp|P26616|MAO1_ECOLI NAD-depe	0	0	0	2914400
Type-1 restriction enzyme EcoKI specificity protein	hsdS	>sp|P05719|T1SK_ECOLI Type-1 restriction enzyme EcoKI specificity protein OS=Escherichia coli (strain K12) GN=hsdS PE=1 SV=1	0	0	0	2553100
Uncharacterized sulfatase ydeN	ydeN	>sp|P77318|YDEN_ECOLI Uncharacterized sulfatase ydeN OS=Escherichia coli (strain K12) GN=ydeN PE=3 SV=2	0	0	0	2413500
Fructose-bisphosphate aldolase class 2	fbaA	>sp|P0AB71|ALF_ECOLI Fructose-bisphosphate aldolase class 2 OS=Escherichia coli (strain K12) GN=fbaA PE=1 SV=2;>sp|P0AB72|ALF_ECO57 Fructose-bisphosphate aldolase class 2 OS=Escherichia coli O157:H7 GN=fbaA PE=3 SV=2;>sp|P0AB73|ALF_SHIFL Fructose-bisphosph	0	0	0	2404600
		>sp|Q8X900|GSH1_ECO57 Glutamate--cysteine ligase OS=Escherichia coli O157:H7 GN=gshA PE=3 SV=1	0	0	0	2404500
2,3,4,5-tetrahydropyridine-2,6-dicarboxylate N-succinyltransferase	dapD	>sp|B1XD35|DAPD_ECODH 2,3,4,5-tetrahydropyridine-2,6-dicarboxylate N-succinyltransferase OS=Escherichia coli (strain K12 / DH10B) GN=dapD PE=3 SV=1;>sp|C4ZRQ8|DAPD_ECOBW 2,3,4,5-tetrahydropyridine-2,6-dicarboxylate N-succinyltransferase OS=Escherichia coli	0	0	0	2220800
Uncharacterized HTH-type transcriptional regulator yjgJ	yjgJ	>sp|P39334|YJGJ_ECOLI Uncharacterized HTH-type transcriptional regulator yjgJ OS=Escherichia coli (strain K12) GN=yjgJ PE=4 SV=2	0	0	0	2198400
Chaperone surA	surA	>sp|P0ABZ6|SURA_ECOLI Chaperone surA OS=Escherichia coli (strain K12) GN=surA PE=1 SV=1;>sp|P0ABZ8|SURA_ECO57 Chaperone surA OS=Escherichia coli O157:H7 GN=surA PE=3 SV=1;>sp|P0ABZ9|SURA_SHIFL Chaperone surA OS=Shigella flexneri GN=surA PE=3 SV=1	0	0	0	2174900
Lipopolysaccharide biosynthesis protein rffA	rffA	>sp|P27833|RFFA_ECOLI Lipopolysaccharide biosynthesis protein rffA OS=Escherichia coli (strain K12) GN=rffA PE=3 SV=2	0	0	0	2132400
Ribosomal RNA small subunit methyltransferase A	rsmA	>sp|B1XC52|RSMA_ECODH Ribosomal RNA small subunit methyltransferase A OS=Escherichia coli (strain K12 / DH10B) GN=rsmA PE=3 SV=1;>sp|C4ZPX7|RSMA_ECOBW Ribosomal RNA small subunit methyltransferase A OS=Escherichia coli (strain K12 / MC4100 / BW2952) GN=rsm	0	0	0	1893500
Uncharacterized ABC transporter ATP-binding protein YjjK	yjjK	>sp|P0A9W3|YJJK_ECOLI Uncharacterized ABC transporter ATP-binding protein YjjK OS=Escherichia coli (strain K12) GN=yjjK PE=1 SV=2;>sp|P0A9W4|YJJK_ECO57 Uncharacterized ABC transporter ATP-binding protein YjjK OS=Escherichia coli O157:H7 GN=yjjK PE=3 SV=2;>	0	0	0	1767800
Uncharacterized protein ybjX	ybjX	>sp|P75829|YBJX_ECOLI Uncharacterized protein ybjX OS=Escherichia coli (strain K12) GN=ybjX PE=4 SV=1	0	0	0	1723700
Maltoporin	lamB	>sp|B1XC35|LAMB_ECODH Maltoporin OS=Escherichia coli (strain K12 / DH10B) GN=lamB PE=3 SV=1;>sp|C5A130|LAMB_ECOBW Maltoporin OS=Escherichia coli (strain K12 / MC4100 / BW2952) GN=lamB PE=3 SV=1;>sp|P02943|LAMB_ECOLI Maltoporin OS=Escherichia coli (strain K	0	0	0	1649700
Chorismate synthase	aroC	>sp|B1X9K2|AROC_ECODH Chorismate synthase OS=Escherichia coli (strain K12 / DH10B) GN=aroC PE=3 SV=1;>sp|C4ZVM2|AROC_ECOBW Chorismate synthase OS=Escherichia coli (strain K12 / MC4100 / BW2952) GN=aroC PE=3 SV=1;>sp|P12008|AROC_ECOLI Chorismate synthase OS	0	0	0	1495800
Bactoprenol glucosyl transferase homolog from prophage CPS-53	yfdH	>sp|P68667|GTRB_SHIFL SfII prophage-derived bactoprenol glucosyl transferase OS=Shigella flexneri GN=gtrB PE=3 SV=1;>sp|P77293|GTRB_ECOLI Bactoprenol glucosyl transferase homolog from prophage CPS-53 OS=Escherichia coli (strain K12) GN=yfdH PE=1 SV=1	0	0	0	1429500
Glycine betaine/L-proline transport system permease protein proW	proW	>sp|P14176|PROW_ECOLI Glycine betaine/L-proline transport system permease protein proW OS=Escherichia coli (strain K12) GN=proW PE=1 SV=1	0	0	0	1417100
Macrodomain Ter protein	matP	>sp|B1X8R0|MATP_ECODH Macrodomain Ter protein OS=Escherichia coli (strain K12 / DH10B) GN=matP PE=3 SV=1;>sp|C4ZQ82|MATP_ECOBW Macrodomain Ter protein OS=Escherichia coli (strain K12 / MC4100 / BW2952) GN=matP PE=3 SV=1;>sp|P0A8N0|MATP_ECOLI Macrodomain Te	0	0	0	1357100
Nitrogen regulation protein NR(II)	glnL	>sp|P0AFB5|NTRB_ECOLI Nitrogen regulation protein NR(II) OS=Escherichia coli (strain K12) GN=glnL PE=1 SV=1;>sp|P0AFB6|NTRB_ECO57 Nitrogen regulation protein NR(II) OS=Escherichia coli O157:H7 GN=glnL PE=3 SV=1;>sp|P0AFB7|NTRB_SHIFL Nitrogen regulation pro	0	0	0	1315800
PTS-dependent dihydroxyacetone kinase, phosphotransferase subunit dhaM;Phosphocarrier protein HPr;Phosphotransferase enzyme IIA component	dhaM	>sp|P37349|DHAM_ECOLI PTS-dependent dihydroxyacetone kinase, phosphotransferase subunit dhaM OS=Escherichia coli (strain K12) GN=dhaM PE=1 SV=3	0	0	0	1266800
Cytidine deaminase	cdd	>sp|B1X7N2|CDD_ECODH Cytidine deaminase OS=Escherichia coli (strain K12 / DH10B) GN=cdd PE=3 SV=1;>sp|C4ZSM3|CDD_ECOBW Cytidine deaminase OS=Escherichia coli (strain K12 / MC4100 / BW2952) GN=cdd PE=3 SV=1;>sp|P0ABF6|CDD_ECOLI Cytidine deaminase OS=Escheri	0	0	0	1250800
Uncharacterized protease yhbU	yhbU	>sp|P45527|YHBU_ECOLI Uncharacterized protease yhbU OS=Escherichia coli (strain K12) GN=yhbU PE=1 SV=1	0	0	0	1026200
1-phosphofructokinase	fruK	>sp|P0AEW9|K1PF_ECOLI 1-phosphofructokinase OS=Escherichia coli (strain K12) GN=fruK PE=3 SV=1;>sp|P0AEX1|K1PF_ECO57 1-phosphofructokinase OS=Escherichia coli O157:H7 GN=fruK PE=3 SV=1;>sp|P0AEX2|K1PF_SHIFL 1-phosphofructokinase OS=Shigella flexneri GN=fru	0	0	0	928930
Outer membrane protein F	ompF	>sp|P02931|OMPF_ECOLI Outer membrane protein F OS=Escherichia coli (strain K12) GN=ompF PE=1 SV=1	0	0	0	853990
[Protein-PII] uridylyltransferase	glnD	>sp|B1XD36|GLND_ECODH [Protein-PII] uridylyltransferase OS=Escherichia coli (strain K12 / DH10B) GN=glnD PE=3 SV=1;>sp|C4ZRQ9|GLND_ECOBW [Protein-PII] uridylyltransferase OS=Escherichia coli (strain K12 / MC4100 / BW2952) GN=glnD PE=3 SV=1;>sp|P27249|GLND_	0	0	0	809970
Carbamoyl-phosphate synthase large chain	carB	>sp|P00968|CARB_ECOLI Carbamoyl-phosphate synthase large chain OS=Escherichia coli (strain K12) GN=carB PE=1 SV=2;>sp|P63737|CARB_ECO57 Carbamoyl-phosphate synthase large chain OS=Escherichia coli O157:H7 GN=carB PE=3 SV=2;>sp|P63738|CARB_SHIFL Carbamoyl-p	0	0	0	731660
Ribosome-recycling factor	frr	>sp|B1XD41|RRF_ECODH Ribosome-recycling factor OS=Escherichia coli (strain K12 / DH10B) GN=frr PE=3 SV=1;>sp|C4ZRR4|RRF_ECOBW Ribosome-recycling factor OS=Escherichia coli (strain K12 / MC4100 / BW2952) GN=frr PE=3 SV=1;>sp|P0A805|RRF_ECOLI Ribosome-recycl	0	0	0	684270
RNA polymerase sigma-54 factor	rpoN	>sp|P24255|RP54_ECOLI RNA polymerase sigma-54 factor OS=Escherichia coli (strain K12) GN=rpoN PE=3 SV=2	0	0	0	649980
Uncharacterized protease yegQ	yegQ	>sp|P76403|YEGQ_ECOLI Uncharacterized protease yegQ OS=Escherichia coli (strain K12) GN=yegQ PE=3 SV=1	0	0	0	321260
RNA polymerase-associated protein rapA	rapA	>sp|C4ZPY3|RAPA_ECOBW RNA polymerase-associated protein rapA OS=Escherichia coli (strain K12 / MC4100 / BW2952) GN=rapA PE=3 SV=1;>sp|P60240|RAPA_ECOLI RNA polymerase-associated protein rapA OS=Escherichia coli (strain K12) GN=rapA PE=1 SV=2;>sp|P60241|RAP	21490000000	0	0	0
RNA polymerase sigma factor rpoD	rpoD	>sp|P00579|RPOD_ECOLI RNA polymerase sigma factor rpoD OS=Escherichia coli (strain K12) GN=rpoD PE=1 SV=2	15685000000	0	0	0
		>sp|P75972|YMFI_ECOLI Uncharacterized protein ymfI OS=Escherichia coli (strain K12) GN=ymfI PE=4 SV=2	535700000	0	0	0
UPF0149 protein ygfB	ygfB	>sp|B1XEJ5|YGFB_ECODH UPF0149 protein ygfB OS=Escherichia coli (strain K12 / DH10B) GN=ygfB PE=3 SV=1;>sp|C5A0I1|YGFB_ECOBW UPF0149 protein ygfB OS=Escherichia coli (strain K12 / MC4100 / BW2952) GN=ygfB PE=3 SV=1;>sp|P0A8C4|YGFB_ECOLI UPF0149 protein ygfB	185760000	0	0	0
RNA polymerase sigma-32 factor	rpoH	>sp|P0AGB3|RP32_ECOLI RNA polymerase sigma-32 factor OS=Escherichia coli (strain K12) GN=rpoH PE=1 SV=1;>sp|P0AGB5|RP32_ECO57 RNA polymerase sigma-32 factor OS=Escherichia coli O157:H7 GN=rpoH PE=3 SV=1	169990000	0	0	0
Transcriptional regulatory protein CpxR	cpxR	>sp|P0AE88|CPXR_ECOLI Transcriptional regulatory protein CpxR OS=Escherichia coli (strain K12) GN=cpxR PE=3 SV=1;>sp|P0AE89|CPXR_ECO57 Transcriptional regulatory protein CpxR OS=Escherichia coli O157:H7 GN=cpxR PE=3 SV=1;>sp|P0AE90|CPXR_SHIFL Transcription	152280000	0	0	0
Transcription elongation factor greB	greB	>sp|P30128|GREB_ECOLI Transcription elongation factor greB OS=Escherichia coli (strain K12) GN=greB PE=1 SV=2;>sp|P64274|GREB_ECO57 Transcription elongation factor greB OS=Escherichia coli O157:H7 GN=greB PE=3 SV=1	110690000	0	0	0
USG-1 protein	usg	>sp|P08390|USG_ECOLI USG-1 protein OS=Escherichia coli (strain K12) GN=usg PE=1 SV=1	106810000	0	0	0
Cell division activator CedA	cedA	>sp|C4ZZ87|CEDA_ECOBW Cell division activator CedA OS=Escherichia coli (strain K12 / MC4100 / BW2952) GN=cedA PE=3 SV=1;>sp|P0AE60|CEDA_ECOLI Cell division activator CedA OS=Escherichia coli (strain K12) GN=cedA PE=1 SV=2;>sp|P0AE61|CEDA_ECO57 Cell divisio	100660000	0	0	0
Mrr restriction system protein	mrr	>sp|P24202|MRR_ECOLI Mrr restriction system protein OS=Escherichia coli (strain K12) GN=mrr PE=1 SV=1	80115000	0	0	0
tRNA modification GTPase MnmE	mnmE	>sp|B1X9T5|MNME_ECODH tRNA modification GTPase MnmE OS=Escherichia coli (strain K12 / DH10B) GN=mnmE PE=3 SV=1;>sp|C4ZYY4|MNME_ECOBW tRNA modification GTPase MnmE OS=Escherichia coli (strain K12 / MC4100 / BW2952) GN=mnmE PE=3 SV=1;>sp|P25522|MNME_ECOLI tR	32301000	0	0	0
Uncharacterized protein yqiB	yqiB	>sp|P0ADU7|YQIB_ECOLI Uncharacterized protein yqiB OS=Escherichia coli (strain K12) GN=yqiB PE=4 SV=1;>sp|P0ADU9|YQIB_ECO57 Uncharacterized protein yqiB OS=Escherichia coli O157:H7 GN=yqiB PE=4 SV=1;>sp|P0ADV0|YQIB_SHIFL Uncharacterized protein yqiB OS=Shi	8178700	0	0	0
Blue light- and temperature-regulated antirepressor YcgF	ycgF	>sp|P75990|YCGF_ECOLI Blue light- and temperature-regulated antirepressor YcgF OS=Escherichia coli (strain K12) GN=ycgF PE=1 SV=1	397150	0	0	0

## Sheet: Arkusz2
Protein IDs	Majority protein IDs	Peptide counts (all)	Peptide counts (razor+unique)	Peptide counts (unique)	Protein names	Gene names	Fasta headers	Proteins	Peptides	Razor + unique peptides	Unique peptides	Peptides cmeloccs	Peptides cmeolcst	Peptides iggrcs	Peptides iggrst	Peptides Rmr0101	Peptides Rnrcs0202	Peptides RnrEX	Razor + unique peptides cmeloccs	Razor + unique peptides cmeolcst	Razor + unique peptides iggrcs	Razor + unique peptides iggrst	Razor + unique peptides Rmr0101	Razor + unique peptides Rnrcs0202	Razor + unique peptides RnrEX	Unique peptides cmeloccs	Unique peptides cmeolcst	Unique peptides iggrcs	Unique peptides iggrst	Unique peptides Rmr0101	Unique peptides Rnrcs0202	Unique peptides RnrEX	Sequence coverage [%]	Unique + razor sequence coverage [%]	Unique sequence coverage [%]	Mol. weight [kDa]	Sequence length	Sequence lengths	Slice average	Slice 1	Experiment cmeloccs	Experiment cmeolcst	Experiment iggrcs	Experiment iggrst	Experiment Rmr0101	Experiment Rnrcs0202	Experiment RnrEX	PEP	Sequence coverage cmeloccs [%]
B1X656;P0AEI1;P0AEI3;Q83LY3	B1X656;P0AEI1;P0AEI3;Q83LY3	2;2;2;2	2;2;2;2	2;2;2;2	(Dimethylallyl)adenosine tRNA methylthiotransferase MiaB	miaB	>sp|B1X656|MIAB_ECODH (Dimethylallyl)adenosine tRNA methylthiotransferase MiaB OS=Escherichia coli (strain K12 / DH10B) GN=miaB PE=3 SV=1;>sp|P0AEI1|MIAB_ECOLI (Dimethylallyl)adenosine tRNA methylthiotransferase MiaB OS=Escherichia coli (strain K12) GN=mia	4	2	2	2	0	0	0	0	1	0	2	0	0	0	0	1	0	2	0	0	0	0	1	0	2	9.1	9.1	9.1	53.662	474	474;474;474;474	1	3					1		2	1.6781e-08	0
B1X671;C4ZQJ1;P0A8G0;P0A8G2	B1X671;C4ZQJ1;P0A8G0;P0A8G2	1;1;1;1	1;1;1;1	1;1;1;1	UvrABC system protein C	uvrC	>sp|B1X671|UVRC_ECODH UvrABC system protein C OS=Escherichia coli (strain K12 / DH10B) GN=uvrC PE=3 SV=1;>sp|C4ZQJ1|UVRC_ECOBW UvrABC system protein C OS=Escherichia coli (strain K12 / MC4100 / BW2952) GN=uvrC PE=3 SV=1;>sp|P0A8G0|UVRC_ECOLI UvrABC system	4	1	1	1	0	0	1	0	0	0	0	0	0	1	0	0	0	0	0	0	1	0	0	0	0	2	2	2	68.187	610	610;610;610;610	1	1			1					0.00019581	0
B1X6E1;C4ZUE3;P36929;Q8XEE5;Q7UBD3	B1X6E1;C4ZUE3;P36929;Q8XEE5;Q7UBD3	6;6;6;6;5	6;6;6;6;5	6;6;6;6;5	Ribosomal RNA small subunit methyltransferase B	rsmB	>sp|B1X6E1|RSMB_ECODH Ribosomal RNA small subunit methyltransferase B OS=Escherichia coli (strain K12 / DH10B) GN=rsmB PE=3 SV=1;>sp|C4ZUE3|RSMB_ECOBW Ribosomal RNA small subunit methyltransferase B OS=Escherichia coli (strain K12 / MC4100 / BW2952) GN=rsm	5	6	6	6	0	0	3	6	0	0	0	0	0	3	6	0	0	0	0	0	3	6	0	0	0	22.1	22.1	22.1	48.347	429	429;429;429;429;429	1	10			3	7				2.8829e-40	0
B1X6E6;C4ZUE9;P0AG44;P0AG46;P0AG47	B1X6E6;C4ZUE9;P0AG44;P0AG46;P0AG47	8;8;8;8;8	8;8;8;8;8	8;8;8;8;8	50S ribosomal protein L17	rplQ	>sp|B1X6E6|RL17_ECODH 50S ribosomal protein L17 OS=Escherichia coli (strain K12 / DH10B) GN=rplQ PE=3 SV=1;>sp|C4ZUE9|RL17_ECOBW 50S ribosomal protein L17 OS=Escherichia coli (strain K12 / MC4100 / BW2952) GN=rplQ PE=3 SV=1;>sp|P0AG44|RL17_ECOLI 50S riboso	5	8	8	8	5	4	7	6	7	7	8	5	4	7	6	7	7	8	5	4	7	6	7	7	8	46.5	46.5	46.5	14.364	127	127;127;127;127;127	1	58	5	6	10	8	10	9	10	2.2431e-48	26.8
B1X6E8;C4ZUF1;P0A7V8;P0A7W0;P59132	B1X6E8;C4ZUF1;P0A7V8;P0A7W0;P59132	16;16;16;16;15	16;16;16;16;15	16;16;16;16;15	30S ribosomal protein S4	rpsD	>sp|B1X6E8|RS4_ECODH 30S ribosomal protein S4 OS=Escherichia coli (strain K12 / DH10B) GN=rpsD PE=3 SV=1;>sp|C4ZUF1|RS4_ECOBW 30S ribosomal protein S4 OS=Escherichia coli (strain K12 / MC4100 / BW2952) GN=rpsD PE=3 SV=1;>sp|P0A7V8|RS4_ECOLI 30S ribosomal p	5	16	16	16	9	7	15	15	16	14	15	9	7	15	15	16	14	15	9	7	15	15	16	14	15	64.6	64.6	64.6	23.469	206	206;206;206;206;206	1	199	9	15	38	26	49	19	43	2.6139e-236	44.2
B1X6E9;C4ZUF2;P0A7R9;P0A7S1;P0A7S2	B1X6E9;C4ZUF2;P0A7R9;P0A7S1;P0A7S2	6;6;6;6;6	6;6;6;6;6	6;6;6;6;6	30S ribosomal protein S11	rpsK	>sp|B1X6E9|RS11_ECODH 30S ribosomal protein S11 OS=Escherichia coli (strain K12 / DH10B) GN=rpsK PE=3 SV=1;>sp|C4ZUF2|RS11_ECOBW 30S ribosomal protein S11 OS=Escherichia coli (strain K12 / MC4100 / BW2952) GN=rpsK PE=3 SV=1;>sp|P0A7R9|RS11_ECOLI 30S riboso	5	6	6	6	2	2	5	4	5	4	5	2	2	5	4	5	4	5	2	2	5	4	5	4	5	51.9	51.9	51.9	13.845	129	129;129;129;129;129	1	36	2	2	7	5	6	6	8	3.1959e-48	15.5
B1X6F1;C4ZUF4;P0A7Q6;P0A7Q7;P0A7R0	B1X6F1;C4ZUF4;P0A7Q6;P0A7Q7;P0A7R0	1;1;1;1;1	1;1;1;1;1	1;1;1;1;1	50S ribosomal protein L36 1;50S ribosomal protein L36	rpmJ1;rpmJ	>sp|B1X6F1|RL361_ECODH 50S ribosomal protein L36 1 OS=Escherichia coli (strain K12 / DH10B) GN=rpmJ1 PE=3 SV=1;>sp|C4ZUF4|RL36_ECOBW 50S ribosomal protein L36 OS=Escherichia coli (strain K12 / MC4100 / BW2952) GN=rpmJ PE=3 SV=1;>sp|P0A7Q6|RL36_ECOLI 50S ri	5	1	1	1	0	0	0	0	1	1	1	0	0	0	0	1	1	1	0	0	0	0	1	1	1	21.1	21.1	21.1	4.3643	38	38;38;38;38;38	1	3					1	1	1	0.0014895	0
B1X6F3;C4ZUF6;P02413;P66072;P66075	B1X6F3;C4ZUF6;P02413;P66072;P66075	9;9;9;8;8	9;9;9;8;8	9;9;9;8;8	50S ribosomal protein L15	rplO	>sp|B1X6F3|RL15_ECODH 50S ribosomal protein L15 OS=Escherichia coli (strain K12 / DH10B) GN=rplO PE=3 SV=1;>sp|C4ZUF6|RL15_ECOBW 50S ribosomal protein L15 OS=Escherichia coli (strain K12 / MC4100 / BW2952) GN=rplO PE=3 SV=1;>sp|P02413|RL15_ECOLI 50S riboso	5	9	9	9	2	3	7	6	8	6	9	2	3	7	6	8	6	9	2	3	7	6	8	6	9	63.2	63.2	63.2	14.98	144	144;144;144;144;144	1	162	2	3	33	18	43	8	55	1.2419e-103	18.1
B1X6F4;C4ZUF7;P0AG51;P0AG53;P0AG54	B1X6F4;C4ZUF7;P0AG51;P0AG53;P0AG54	3;3;3;3;3	3;3;3;3;3	3;3;3;3;3	50S ribosomal protein L30	rpmD	>sp|B1X6F4|RL30_ECODH 50S ribosomal protein L30 OS=Escherichia coli (strain K12 / DH10B) GN=rpmD PE=3 SV=1;>sp|C4ZUF7|RL30_ECOBW 50S ribosomal protein L30 OS=Escherichia coli (strain K12 / MC4100 / BW2952) GN=rpmD PE=3 SV=1;>sp|P0AG51|RL30_ECOLI 50S riboso	5	3	3	3	0	0	1	0	3	2	2	0	0	1	0	3	2	2	0	0	1	0	3	2	2	39	39	39	6.5417	59	59;59;59;59;59	1	8			1		3	2	2	1.4236e-06	0
B1X6F6;C4ZUF9;P0C018;P0C020;P0C021	B1X6F6;C4ZUF9;P0C018;P0C020;P0C021	6;6;6;6;6	6;6;6;6;6	6;6;6;6;6	50S ribosomal protein L18	rplR	>sp|B1X6F6|RL18_ECODH 50S ribosomal protein L18 OS=Escherichia coli (strain K12 / DH10B) GN=rplR PE=3 SV=1;>sp|C4ZUF9|RL18_ECOBW 50S ribosomal protein L18 OS=Escherichia coli (strain K12 / MC4100 / BW2952) GN=rplR PE=3 SV=1;>sp|P0C018|RL18_ECOLI 50S riboso	5	6	6	6	0	2	4	4	6	4	5	0	2	4	4	6	4	5	0	2	4	4	6	4	5	47.9	47.9	47.9	12.769	117	117;117;117;117;117	1	32		2	5	6	8	5	6	1.5536e-25	0
B1X6F7;C4ZUG0;P0AG55;P0AG57;P0AG58	B1X6F7;C4ZUG0;P0AG55;P0AG57;P0AG58	10;10;10;10;10	10;10;10;10;10	10;10;10;10;10	50S ribosomal protein L6	rplF	>sp|B1X6F7|RL6_ECODH 50S ribosomal protein L6 OS=Escherichia coli (strain K12 / DH10B) GN=rplF PE=3 SV=1;>sp|C4ZUG0|RL6_ECOBW 50S ribosomal protein L6 OS=Escherichia coli (strain K12 / MC4100 / BW2952) GN=rplF PE=3 SV=1;>sp|P0AG55|RL6_ECOLI 50S ribosomal p	5	10	10	10	1	0	3	0	9	9	10	1	0	3	0	9	9	10	1	0	3	0	9	9	10	55.9	55.9	55.9	18.904	177	177;177;177;177;177	1	44	2		3		11	11	17	1.2212e-86	6.8
B1X6F8;C4ZUG1;P0A7W7;P0A7W9;P0A7X2	B1X6F8;C4ZUG1;P0A7W7;P0A7W9;P0A7X2	11;11;11;11;11	11;11;11;11;11	11;11;11;11;11	30S ribosomal protein S8	rpsH	>sp|B1X6F8|RS8_ECODH 30S ribosomal protein S8 OS=Escherichia coli (strain K12 / DH10B) GN=rpsH PE=3 SV=1;>sp|C4ZUG1|RS8_ECOBW 30S ribosomal protein S8 OS=Escherichia coli (strain K12 / MC4100 / BW2952) GN=rpsH PE=3 SV=1;>sp|P0A7W7|RS8_ECOLI 30S ribosomal p	5	11	11	11	1	4	11	10	8	5	8	1	4	11	10	8	5	8	1	4	11	10	8	5	8	72.3	72.3	72.3	14.126	130	130;130;130;130;130	1	73	1	4	24	15	11	8	10	7.0411e-98	6.2
B1X6F9;P0AG59;P0AG61;P0AG62	B1X6F9;P0AG59;P0AG61;P0AG62	4;4;4;4	4;4;4;4	4;4;4;4	30S ribosomal protein S14	rpsN	>sp|B1X6F9|RS14_ECODH 30S ribosomal protein S14 OS=Escherichia coli (strain K12 / DH10B) GN=rpsN PE=3 SV=1;>sp|P0AG59|RS14_ECOLI 30S ribosomal protein S14 OS=Escherichia coli (strain K12) GN=rpsN PE=1 SV=2;>sp|P0AG61|RS14_ECO57 30S ribosomal protein S14 OS	4	4	4	4	0	0	3	3	4	2	4	0	0	3	3	4	2	4	0	0	3	3	4	2	4	32.7	32.7	32.7	11.58	101	101;101;101;101	1	26			6	5	6	3	6	1.6386e-24	0
B1X6G0;C4ZUG3;P62399;P62401;Q83PY9	B1X6G0;C4ZUG3;P62399;P62401;Q83PY9	16;16;16;16;13	16;16;16;16;13	16;16;16;16;13	50S ribosomal protein L5	rplE	>sp|B1X6G0|RL5_ECODH 50S ribosomal protein L5 OS=Escherichia coli (strain K12 / DH10B) GN=rplE PE=3 SV=1;>sp|C4ZUG3|RL5_ECOBW 50S ribosomal protein L5 OS=Escherichia coli (strain K12 / MC4100 / BW2952) GN=rplE PE=3 SV=1;>sp|P62399|RL5_ECOLI 50S ribosomal p	5	16	16	16	4	1	10	2	14	11	16	4	1	10	2	14	11	16	4	1	10	2	14	11	16	77.7	77.7	77.7	20.301	179	179;179;179;179;179	1	109	6	1	14	3	22	14	49	2.1182e-186	25.1
B1X6G1;C4ZUG4;P60624;P60625;Q83PY8	B1X6G1;C4ZUG4;P60624;P60625;Q83PY8	7;7;7;7;6	7;7;7;7;6	7;7;7;7;6	50S ribosomal protein L24	rplX	>sp|B1X6G1|RL24_ECODH 50S ribosomal protein L24 OS=Escherichia coli (strain K12 / DH10B) GN=rplX PE=3 SV=1;>sp|C4ZUG4|RL24_ECOBW 50S ribosomal protein L24 OS=Escherichia coli (strain K12 / MC4100 / BW2952) GN=rplX PE=3 SV=1;>sp|P60624|RL24_ECOLI 50S riboso	5	7	7	7	4	4	7	7	7	4	7	4	4	7	7	7	4	7	4	4	7	7	7	4	7	54.8	54.8	54.8	11.316	104	104;104;104;104;104	1	100	4	6	28	24	22	5	11	5.7208e-121	37.5
B1X6G2;C4ZUG5;P0ADY3;P0ADY5;P0ADY6	B1X6G2;C4ZUG5;P0ADY3;P0ADY5;P0ADY6	9;9;9;9;9	9;9;9;9;9	9;9;9;9;9	50S ribosomal protein L14	rplN	>sp|B1X6G2|RL14_ECODH 50S ribosomal protein L14 OS=Escherichia coli (strain K12 / DH10B) GN=rplN PE=3 SV=1;>sp|C4ZUG5|RL14_ECOBW 50S ribosomal protein L14 OS=Escherichia coli (strain K12 / MC4100 / BW2952) GN=rplN PE=3 SV=1;>sp|P0ADY3|RL14_ECOLI 50S riboso	5	9	9	9	2	2	7	6	9	6	8	2	2	7	6	9	6	8	2	2	7	6	9	6	8	68.3	68.3	68.3	13.541	123	123;123;123;123;123	1	58	2	2	8	7	12	7	20	2.7686e-126	13
B1X6G3;C4ZUG6;P0AG63;P0AG65;P0AG66	B1X6G3;C4ZUG6;P0AG63;P0AG65;P0AG66	2;2;2;2;2	2;2;2;2;2	2;2;2;2;2	30S ribosomal protein S17	rpsQ	>sp|B1X6G3|RS17_ECODH 30S ribosomal protein S17 OS=Escherichia coli (strain K12 / DH10B) GN=rpsQ PE=3 SV=1;>sp|C4ZUG6|RS17_ECOBW 30S ribosomal protein S17 OS=Escherichia coli (strain K12 / MC4100 / BW2952) GN=rpsQ PE=3 SV=1;>sp|P0AG63|RS17_ECOLI 30S riboso	5	2	2	2	0	1	2	2	2	2	2	0	1	2	2	2	2	2	0	1	2	2	2	2	2	32.1	32.1	32.1	9.7043	84	84;84;84;84;84	1	32		1	6	7	6	2	10	4.5812e-14	0
B1X6G4;C4ZUG7;P0A7M6;P0A7M8;Q83PY7	B1X6G4;C4ZUG7;P0A7M6;P0A7M8	3;3;3;3;1	3;3;3;3;1	3;3;3;3;1	50S ribosomal protein L29	rpmC	>sp|B1X6G4|RL29_ECODH 50S ribosomal protein L29 OS=Escherichia coli (strain K12 / DH10B) GN=rpmC PE=3 SV=1;>sp|C4ZUG7|RL29_ECOBW 50S ribosomal protein L29 OS=Escherichia coli (strain K12 / MC4100 / BW2952) GN=rpmC PE=3 SV=1;>sp|P0A7M6|RL29_ECOLI 50S riboso	5	3	3	3	1	0	3	3	2	2	2	1	0	3	3	2	2	2	1	0	3	3	2	2	2	55.6	55.6	55.6	7.2734	63	63;63;63;63;63	1	33	1		7	6	6	4	9	1.1377e-127	22.2
B1X6G5;C4ZUG8;P0ADY7;P0ADY9;Q83PY6	B1X6G5;C4ZUG8;P0ADY7;P0ADY9;Q83PY6	5;5;5;5;4	5;5;5;5;4	5;5;5;5;4	50S ribosomal protein L16	rplP	>sp|B1X6G5|RL16_ECODH 50S ribosomal protein L16 OS=Escherichia coli (strain K12 / DH10B) GN=rplP PE=3 SV=1;>sp|C4ZUG8|RL16_ECOBW 50S ribosomal protein L16 OS=Escherichia coli (strain K12 / MC4100 / BW2952) GN=rplP PE=3 SV=1;>sp|P0ADY7|RL16_ECOLI 50S riboso	5	5	5	5	0	3	3	4	4	3	4	0	3	3	4	4	3	4	0	3	3	4	4	3	4	41.2	41.2	41.2	15.281	136	136;136;136;136;136	1	41		3	7	6	7	4	14	2.8597e-76	0
B1X6G6;C4ZUH0;P61175;P61177;Q83PY5	B1X6G6;C4ZUH0;P61175;P61177;Q83PY5	12;12;12;12;12	12;12;12;12;12	12;12;12;12;12	50S ribosomal protein L22	rplV	>sp|B1X6G6|RL22_ECODH 50S ribosomal protein L22 OS=Escherichia coli (strain K12 / DH10B) GN=rplV PE=3 SV=1;>sp|C4ZUH0|RL22_ECOBW 50S ribosomal protein L22 OS=Escherichia coli (strain K12 / MC4100 / BW2952) GN=rplV PE=3 SV=1;>sp|P61175|RL22_ECOLI 50S riboso	5	12	12	12	2	3	8	7	12	9	12	2	3	8	7	12	9	12	2	3	8	7	12	9	12	62.7	62.7	62.7	12.226	110	110;110;110;110;110	1	215	3	5	35	19	96	16	41	8.0389e-207	18.2
B1X6G7;C4ZUH1;P0A7U3;P0A7U5;P0A7U6	B1X6G7;C4ZUH1;P0A7U3;P0A7U5;P0A7U6	5;5;5;5;5	5;5;5;5;5	5;5;5;5;5	30S ribosomal protein S19	rpsS	>sp|B1X6G7|RS19_ECODH 30S ribosomal protein S19 OS=Escherichia coli (strain K12 / DH10B) GN=rpsS PE=3 SV=1;>sp|C4ZUH1|RS19_ECOBW 30S ribosomal protein S19 OS=Escherichia coli (strain K12 / MC4100 / BW2952) GN=rpsS PE=3 SV=1;>sp|P0A7U3|RS19_ECOLI 30S riboso	5	5	5	5	2	2	5	4	5	3	5	2	2	5	4	5	3	5	2	2	5	4	5	3	5	48.9	48.9	48.9	10.43	92	92;92;92;92;92	1	55	2	2	16	10	11	3	11	4.2915e-28	20.7
B1X6G8;C4ZUH2;P60422;P60424;P60429	B1X6G8;C4ZUH2;P60422;P60424;P60429	19;19;19;19;19	19;19;19;19;19	19;19;19;19;19	50S ribosomal protein L2	rplB	>sp|B1X6G8|RL2_ECODH 50S ribosomal protein L2 OS=Escherichia coli (strain K12 / DH10B) GN=rplB PE=3 SV=1;>sp|C4ZUH2|RL2_ECOBW 50S ribosomal protein L2 OS=Escherichia coli (strain K12 / MC4100 / BW2952) GN=rplB PE=3 SV=1;>sp|P60422|RL2_ECOLI 50S ribosomal p	5	19	19	19	3	7	17	16	18	15	18	3	7	17	16	18	15	18	3	7	17	16	18	15	18	65.6	65.6	65.6	29.86	273	273;273;273;273;273	1	224	3	8	48	31	57	23	54	1.7802e-160	12.8
B1X6H0;C4ZUH4;P60723;P60725;Q83PY4	B1X6H0;C4ZUH4;P60723;P60725;Q83PY4	13;13;13;13;13	13;13;13;13;13	13;13;13;13;13	50S ribosomal protein L4	rplD	>sp|B1X6H0|RL4_ECODH 50S ribosomal protein L4 OS=Escherichia coli (strain K12 / DH10B) GN=rplD PE=3 SV=1;>sp|C4ZUH4|RL4_ECOBW 50S ribosomal protein L4 OS=Escherichia coli (strain K12 / MC4100 / BW2952) GN=rplD PE=3 SV=1;>sp|P60723|RL4_ECOLI 50S ribosomal p	5	13	13	13	3	4	10	9	12	9	13	3	4	10	9	12	9	13	3	4	10	9	12	9	13	61.7	61.7	61.7	22.086	201	201;201;201;201;201	1	178	3	6	24	16	63	13	53	1.4976e-196	16.9
B1X6H1;C4ZUH5;P60438;P60440;P60447	B1X6H1;C4ZUH5;P60438;P60440;P60447	17;17;17;17;17	17;17;17;17;17	17;17;17;17;17	50S ribosomal protein L3	rplC	>sp|B1X6H1|RL3_ECODH 50S ribosomal protein L3 OS=Escherichia coli (strain K12 / DH10B) GN=rplC PE=3 SV=1;>sp|C4ZUH5|RL3_ECOBW 50S ribosomal protein L3 OS=Escherichia coli (strain K12 / MC4100 / BW2952) GN=rplC PE=3 SV=1;>sp|P60438|RL3_ECOLI 50S ribosomal p	5	17	17	17	5	7	12	13	14	14	16	5	7	12	13	14	14	16	5	7	12	13	14	14	16	74.6	74.6	74.6	22.243	209	209;209;209;209;209	1	188	7	11	25	21	54	23	47	6.1596e-212	24.9
B1X6H2;C4ZUH6;P0A7R5;P0A7R7;P0A7R8	B1X6H2;C4ZUH6;P0A7R5;P0A7R7;P0A7R8	8;8;8;8;8	8;8;8;8;8	8;8;8;8;8	30S ribosomal protein S10	rpsJ	>sp|B1X6H2|RS10_ECODH 30S ribosomal protein S10 OS=Escherichia coli (strain K12 / DH10B) GN=rpsJ PE=3 SV=1;>sp|C4ZUH6|RS10_ECOBW 30S ribosomal protein S10 OS=Escherichia coli (strain K12 / MC4100 / BW2952) GN=rpsJ PE=3 SV=1;>sp|P0A7R5|RS10_ECOLI 30S riboso	5	8	8	8	2	1	3	5	6	7	8	2	1	3	5	6	7	8	2	1	3	5	6	7	8	68.9	68.9	68.9	11.735	103	103;103;103;103;103	1	73	3	1	7	10	13	9	30	1.2226e-58	18.4
B1X6J0;C4ZUJ5;P0A6M8;P0A6N0;Q83JC3	B1X6J0;C4ZUJ5;P0A6M8;P0A6N0;Q83JC3	9;9;9;9;9	9;9;9;9;9	9;9;9;9;9	Elongation factor G	fusA	>sp|B1X6J0|EFG_ECODH Elongation factor G OS=Escherichia coli (strain K12 / DH10B) GN=fusA PE=3 SV=1;>sp|C4ZUJ5|EFG_ECOBW Elongation factor G OS=Escherichia coli (strain K12 / MC4100 / BW2952) GN=fusA PE=3 SV=1;>sp|P0A6M8|EFG_ECOLI Elongation factor G OS=Es	5	9	9	9	0	0	5	3	8	8	7	0	0	5	3	8	8	7	0	0	5	3	8	8	7	19	19	19	77.58	704	704;704;704;704;704	1	34			5	3	10	9	7	3.0495e-88	0
B1X6J1;C4ZUJ6;P02359;P66607;P66608	B1X6J1;C4ZUJ6;P02359;P66607;P66608	16;16;16;14;14	16;16;16;14;14	16;16;16;14;14	30S ribosomal protein S7	rpsG	>sp|B1X6J1|RS7_ECODH 30S ribosomal protein S7 OS=Escherichia coli (strain K12 / DH10B) GN=rpsG PE=3 SV=1;>sp|C4ZUJ6|RS7_ECOBW 30S ribosomal protein S7 OS=Escherichia coli (strain K12 / MC4100 / BW2952) GN=rpsG PE=3 SV=1;>sp|P02359|RS7_ECOLI 30S ribosomal p	5	16	16	16	5	8	16	13	14	12	16	5	8	16	13	14	12	16	5	8	16	13	14	12	16	69.8	69.8	69.8	20.019	179	179;179;179;156;156	1	183	7	13	37	28	33	18	47	3.3195e-235	31.3
B1X6Q8;C4ZWK2;P0A836;P0A838;P0A839	B1X6Q8;C4ZWK2;P0A836;P0A838;P0A839	5;5;5;5;5	5;5;5;5;5	5;5;5;5;5	Succinyl-CoA ligase [ADP-forming] subunit beta	sucC	>sp|B1X6Q8|SUCC_ECODH Succinyl-CoA ligase [ADP-forming] subunit beta OS=Escherichia coli (strain K12 / DH10B) GN=sucC PE=3 SV=1;>sp|C4ZWK2|SUCC_ECOBW Succinyl-CoA ligase [ADP-forming] subunit beta OS=Escherichia coli (strain K12 / MC4100 / BW2952) GN=sucC	5	5	5	5	0	0	0	0	4	4	2	0	0	0	0	4	4	2	0	0	0	0	4	4	2	19.6	19.6	19.6	41.392	388	388;388;388;388;388	1	10					4	4	2	2.2264e-46	0
B1X6V6;C4ZSA8;P60757;Q83KJ7;Q8X8T4;P00499	B1X6V6;C4ZSA8;P60757;Q83KJ7;Q8X8T4;P00499	2;2;2;2;2;1	2;2;2;2;2;1	2;2;2;2;2;1	ATP phosphoribosyltransferase	hisG	>sp|B1X6V6|HIS1_ECODH ATP phosphoribosyltransferase OS=Escherichia coli (strain K12 / DH10B) GN=hisG PE=3 SV=1;>sp|C4ZSA8|HIS1_ECOBW ATP phosphoribosyltransferase OS=Escherichia coli (strain K12 / MC4100 / BW2952) GN=hisG PE=3 SV=1;>sp|P60757|HIS1_ECOLI AT	6	2	2	2	0	0	0	0	2	0	2	0	0	0	0	2	0	2	0	0	0	0	2	0	2	13	13	13	33.366	299	299;299;299;299;299;299	1	4					2		2	4.2925e-12	0
B1X764;C4ZVX0;P06993;Q8X701	B1X764;C4ZVX0;P06993;Q8X701	4;4;4;4	4;4;4;4	4;4;4;4	HTH-type transcriptional regulator malT	malT	>sp|B1X764|MALT_ECODH HTH-type transcriptional regulator malT OS=Escherichia coli (strain K12 / DH10B) GN=malT PE=3 SV=1;>sp|C4ZVX0|MALT_ECOBW HTH-type transcriptional regulator malT OS=Escherichia coli (strain K12 / MC4100 / BW2952) GN=malT PE=3 SV=1;>sp|	4	4	4	4	0	0	0	0	1	1	4	0	0	0	0	1	1	4	0	0	0	0	1	1	4	7.3	7.3	7.3	103.12	901	901;901;901;901	1	6					1	1	4	1.5061e-37	0
B1X7E2;C4ZXY4;P0ABT2;P0ABT3;P0ABT4	B1X7E2;C4ZXY4;P0ABT2;P0ABT3;P0ABT4	2;2;2;2;2	2;2;2;2;2	2;2;2;2;2	DNA protection during starvation protein	dps	>sp|B1X7E2|DPS_ECODH DNA protection during starvation protein OS=Escherichia coli (strain K12 / DH10B) GN=dps PE=3 SV=1;>sp|C4ZXY4|DPS_ECOBW DNA protection during starvation protein OS=Escherichia coli (strain K12 / MC4100 / BW2952) GN=dps PE=3 SV=1;>sp|P0	5	2	2	2	1	1	1	2	1	0	1	1	1	1	2	1	0	1	1	1	1	2	1	0	1	10.2	10.2	10.2	18.695	167	167;167;167;167;167	1	7	1	1	1	2	1		1	9.3965e-06	5.4
B1X7I7;C4ZSI0;P0C8J6;Q8X4R2;Q83QY5	B1X7I7;C4ZSI0;P0C8J6;Q8X4R2;Q83QY5	8;8;8;8;6	8;8;8;8;6	8;8;8;8;6	D-tagatose-1,6-bisphosphate aldolase subunit GatY	gatY	>sp|B1X7I7|GATY_ECODH D-tagatose-1,6-bisphosphate aldolase subunit GatY OS=Escherichia coli (strain K12 / DH10B) GN=gatY PE=3 SV=1;>sp|C4ZSI0|GATY_ECOBW D-tagatose-1,6-bisphosphate aldolase subunit GatY OS=Escherichia coli (strain K12 / MC4100 / BW2952) GN	5	8	8	8	0	0	1	1	3	2	8	0	0	1	1	3	2	8	0	0	1	1	3	2	8	39.8	39.8	39.8	30.812	284	284;284;284;284;284	1	17			1	1	3	2	10	1.3296e-54	0
B1X7K4;C4ZSJ8;P00959;Q83KH0;Q8X7E7	B1X7K4;C4ZSJ8;P00959;Q83KH0;Q8X7E7	1;1;1;1;1	1;1;1;1;1	1;1;1;1;1	Methionine--tRNA ligase	metG	>sp|B1X7K4|SYM_ECODH Methionine--tRNA ligase OS=Escherichia coli (strain K12 / DH10B) GN=metG PE=3 SV=1;>sp|C4ZSJ8|SYM_ECOBW Methionine--tRNA ligase OS=Escherichia coli (strain K12 / MC4100 / BW2952) GN=metG PE=3 SV=1;>sp|P00959|SYM_ECOLI Methionine--tRNA	5	1	1	1	0	0	0	1	0	0	0	0	0	0	1	0	0	0	0	0	0	1	0	0	0	1.6	1.6	1.6	76.254	677	677;677;677;677;677	1	1				1				2.2843e-08	0
B1X7N2;C4ZSM3;P0ABF6;P0ABF7;Q8X648	B1X7N2;C4ZSM3;P0ABF6;P0ABF7;Q8X648	1;1;1;1;1	1;1;1;1;1	1;1;1;1;1	Cytidine deaminase	cdd	>sp|B1X7N2|CDD_ECODH Cytidine deaminase OS=Escherichia coli (strain K12 / DH10B) GN=cdd PE=3 SV=1;>sp|C4ZSM3|CDD_ECOBW Cytidine deaminase OS=Escherichia coli (strain K12 / MC4100 / BW2952) GN=cdd PE=3 SV=1;>sp|P0ABF6|CDD_ECOLI Cytidine deaminase OS=Escheri	5	1	1	1	0	0	0	0	0	0	1	0	0	0	0	0	0	1	0	0	0	0	0	0	1	7.8	7.8	7.8	31.54	294	294;294;294;294;294	1	1							1	2.999e-07	0
B1X850;C4ZQ36;P0A6I0;P0A6I2	B1X850;C4ZQ36;P0A6I0;P0A6I2	1;1;1;1	1;1;1;1	1;1;1;1	Cytidylate kinase	cmk	>sp|B1X850|KCY_ECODH Cytidylate kinase OS=Escherichia coli (strain K12 / DH10B) GN=cmk PE=3 SV=1;>sp|C4ZQ36|KCY_ECOBW Cytidylate kinase OS=Escherichia coli (strain K12 / MC4100 / BW2952) GN=cmk PE=3 SV=1;>sp|P0A6I0|KCY_ECOLI Cytidylate kinase OS=Escherichi	4	1	1	1	0	0	0	0	1	0	1	0	0	0	0	1	0	1	0	0	0	0	1	0	1	11.9	11.9	11.9	24.746	227	227;227;227;227	1	2					1		1	1.3097e-10	0
B1X852;C4ZQ38;P0A6Y1;P0A6Y3;P0A6Y4	B1X852;C4ZQ38;P0A6Y1;P0A6Y3;P0A6Y4	2;2;2;2;2	2;2;2;2;2	2;2;2;2;2	Integration host factor subunit beta	ihfB	>sp|B1X852|IHFB_ECODH Integration host factor subunit beta OS=Escherichia coli (strain K12 / DH10B) GN=ihfB PE=3 SV=1;>sp|C4ZQ38|IHFB_ECOBW Integration host factor subunit beta OS=Escherichia coli (strain K12 / MC4100 / BW2952) GN=ihfB PE=3 SV=1;>sp|P0A6Y1	5	2	2	2	0	2	2	2	2	2	2	0	2	2	2	2	2	2	0	2	2	2	2	2	2	22.3	22.3	22.3	10.651	94	94;94;94;94;94	1	18		3	3	3	3	3	3	1.6766e-09	0
B1X857;C4ZU09;P0A6C1;P0A6C2;Q83QW6	B1X857;C4ZU09;P0A6C1;P0A6C2;Q83QW6	1;1;1;1;1	1;1;1;1;1	1;1;1;1;1	Probable endonuclease 4;Endonuclease 4	nfo	>sp|B1X857|END4_ECODH Probable endonuclease 4 OS=Escherichia coli (strain K12 / DH10B) GN=nfo PE=3 SV=1;>sp|C4ZU09|END4_ECOBW Probable endonuclease 4 OS=Escherichia coli (strain K12 / MC4100 / BW2952) GN=nfo PE=3 SV=1;>sp|P0A6C1|END4_ECOLI Endonuclease 4 O	5	1	1	1	0	0	0	0	0	0	1	0	0	0	0	0	0	1	0	0	0	0	0	0	1	7.4	7.4	7.4	31.479	285	285;285;285;285;285	1	1							1	0.003003	0
B1X883;C4ZU30;P68918;P68919;Q8XE69	B1X883;C4ZU30;P68918;P68919;Q8XE69	6;6;6;6;6	6;6;6;6;6	6;6;6;6;6	50S ribosomal protein L25	rplY	>sp|B1X883|RL25_ECODH 50S ribosomal protein L25 OS=Escherichia coli (strain K12 / DH10B) GN=rplY PE=3 SV=1;>sp|C4ZU30|RL25_ECOBW 50S ribosomal protein L25 OS=Escherichia coli (strain K12 / MC4100 / BW2952) GN=rplY PE=3 SV=1;>sp|P68918|RL25_SHIFL 50S riboso	5	6	6	6	1	0	6	3	2	3	4	1	0	6	3	2	3	4	1	0	6	3	2	3	4	60.6	60.6	60.6	10.693	94	94;94;94;94;94	1	54	1		20	19	4	4	6	1.1382e-93	12.8
B1X8A2;C4ZU48;P33937;Q83QV0;Q8XE47	B1X8A2;C4ZU48;P33937;Q83QV0;Q8XE47	9;9;9;9;9	9;9;9;9;9	9;9;9;9;9	Periplasmic nitrate reductase	napA	>sp|B1X8A2|NAPA_ECODH Periplasmic nitrate reductase OS=Escherichia coli (strain K12 / DH10B) GN=napA PE=3 SV=1;>sp|C4ZU48|NAPA_ECOBW Periplasmic nitrate reductase OS=Escherichia coli (strain K12 / MC4100 / BW2952) GN=napA PE=3 SV=1;>sp|P33937|NAPA_ECOLI Pe	5	9	9	9	0	0	0	0	0	0	9	0	0	0	0	0	0	9	0	0	0	0	0	0	9	18.5	18.5	18.5	93.041	828	828;828;828;828;828	1	9							9	8.0179e-70	0
B1X8H5;C4ZXE9;P00961;P67031;Q83J38	B1X8H5;C4ZXE9;P00961;P67031;Q83J38	9;9;9;9;9	9;9;9;9;9	9;9;9;9;9	Glycine--tRNA ligase beta subunit	glyS	>sp|B1X8H5|SYGB_ECODH Glycine--tRNA ligase beta subunit OS=Escherichia coli (strain K12 / DH10B) GN=glyS PE=3 SV=1;>sp|C4ZXE9|SYGB_ECOBW Glycine--tRNA ligase beta subunit OS=Escherichia coli (strain K12 / MC4100 / BW2952) GN=glyS PE=3 SV=1;>sp|P00961|SYGB_	5	9	9	9	0	0	0	0	4	0	7	0	0	0	0	4	0	7	0	0	0	0	4	0	7	20.3	20.3	20.3	76.812	689	689;689;689;689;689	1	11					4		7	2.6882e-69	0
B1X8M0;C4ZXJ7;P33232;Q83PP7;Q8XDF7	B1X8M0;C4ZXJ7;P33232;Q83PP7;Q8XDF7	1;1;1;1;1	1;1;1;1;1	1;1;1;1;1	L-lactate dehydrogenase [cytochrome]	lldD	>sp|B1X8M0|LLDD_ECODH L-lactate dehydrogenase [cytochrome] OS=Escherichia coli (strain K12 / DH10B) GN=lldD PE=3 SV=1;>sp|C4ZXJ7|LLDD_ECOBW L-lactate dehydrogenase [cytochrome] OS=Escherichia coli (strain K12 / MC4100 / BW2952) GN=lldD PE=3 SV=1;>sp|P33232	5	1	1	1	0	0	0	0	0	0	1	0	0	0	0	0	0	1	0	0	0	0	0	0	1	6.8	6.8	6.8	42.728	396	396;396;396;396;396	1	1							1	4.557e-10	0
B1X8M8;C4ZQ50;P22523;Q7ZAM1;Q8XDG0	B1X8M8;C4ZQ50;P22523;Q7ZAM1;Q8XDG0	5;5;5;5;5	5;5;5;5;5	5;5;5;5;5	Chromosome partition protein MukB	mukB	>sp|B1X8M8|MUKB_ECODH Chromosome partition protein MukB OS=Escherichia coli (strain K12 / DH10B) GN=mukB PE=3 SV=1;>sp|C4ZQ50|MUKB_ECOBW Chromosome partition protein MukB OS=Escherichia coli (strain K12 / MC4100 / BW2952) GN=mukB PE=3 SV=1;>sp|P22523|MUKB_	5	5	5	5	0	0	2	2	2	1	4	0	0	2	2	2	1	4	0	0	2	2	2	1	4	5	5	5	170.23	1486	1486;1486;1486;1486;1486	1	12			2	2	2	1	5	1.8272e-22	0
B1X8Q2;P75864;Q83RX5;Q8XDB2	B1X8Q2;P75864;Q83RX5;Q8XDB2	6;6;6;6	6;6;6;6	6;6;6;6	Ribosomal RNA large subunit methyltransferase L	rlmL	>sp|B1X8Q2|RLML_ECODH Ribosomal RNA large subunit methyltransferase L OS=Escherichia coli (strain K12 / DH10B) GN=rlmL PE=3 SV=1;>sp|P75864|RLML_ECOLI Ribosomal RNA large subunit methyltransferase L OS=Escherichia coli (strain K12) GN=rlmL PE=1 SV=1;>sp|Q8	4	6	6	6	0	1	6	2	2	1	1	0	1	6	2	2	1	1	0	1	6	2	2	1	1	7	7	7	78.853	702	702;702;702;702	1	18		1	7	3	3	1	3	6.9464e-15	0
B1X8R0;C4ZQ82;P0A8N0;P0A8N1;P0A8N2	B1X8R0;C4ZQ82;P0A8N0;P0A8N1;P0A8N2	1;1;1;1;1	1;1;1;1;1	1;1;1;1;1	Macrodomain Ter protein	matP	>sp|B1X8R0|MATP_ECODH Macrodomain Ter protein OS=Escherichia coli (strain K12 / DH10B) GN=matP PE=3 SV=1;>sp|C4ZQ82|MATP_ECOBW Macrodomain Ter protein OS=Escherichia coli (strain K12 / MC4100 / BW2952) GN=matP PE=3 SV=1;>sp|P0A8N0|MATP_ECOLI Macrodomain Te	5	1	1	1	0	0	0	0	0	0	1	0	0	0	0	0	0	1	0	0	0	0	0	0	1	10.7	10.7	10.7	17.693	150	150;150;150;150;150	1	1							1	7.6101e-05	0
B1X8S1;C4ZQ93;P75876;Q8XD85;Q83LM0	B1X8S1;C4ZQ93;P75876;Q8XD85;Q83LM0	4;4;4;3;2	4;4;4;3;2	4;4;4;3;2	Ribosomal RNA large subunit methyltransferase I	rlmI	>sp|B1X8S1|RLMI_ECODH Ribosomal RNA large subunit methyltransferase I OS=Escherichia coli (strain K12 / DH10B) GN=rlmI PE=3 SV=1;>sp|C4ZQ93|RLMI_ECOBW Ribosomal RNA large subunit methyltransferase I OS=Escherichia coli (strain K12 / MC4100 / BW2952) GN=rlm	5	4	4	4	0	0	3	4	2	0	0	0	0	3	4	2	0	0	0	0	3	4	2	0	0	15.4	15.4	15.4	44.356	396	396;396;396;396;396	1	9			3	4	2			2.418e-20	0
B1X8Z8;Q83QS6;Q8XCW9;P33599	B1X8Z8;Q83QS6;Q8XCW9;P33599	4;4;4;4	4;4;4;4	4;4;4;4	NADH-quinone oxidoreductase subunit C/D	nuoC	>sp|B1X8Z8|NUOCD_ECODH NADH-quinone oxidoreductase subunit C/D OS=Escherichia coli (strain K12 / DH10B) GN=nuoC PE=3 SV=1;>sp|Q83QS6|NUOCD_SHIFL NADH-quinone oxidoreductase subunit C/D OS=Shigella flexneri GN=nuoC PE=3 SV=1;>sp|Q8XCW9|NUOCD_ECO57 NADH-quin	4	4	4	4	0	0	0	1	2	0	4	0	0	0	1	2	0	4	0	0	0	1	2	0	4	7	7	7	68.694	600	600;600;600;596	1	7				1	2		4	7.887e-11	0
B1X927;P0A9Q5;P0A9Q6;Q83KA2	B1X927;P0A9Q5;P0A9Q6;Q83KA2	10;10;10;9	10;10;10;9	10;10;10;9	Acetyl-coenzyme A carboxylase carboxyl transferase subunit beta	accD	>sp|B1X927|ACCD_ECODH Acetyl-coenzyme A carboxylase carboxyl transferase subunit beta OS=Escherichia coli (strain K12 / DH10B) GN=accD PE=3 SV=1;>sp|P0A9Q5|ACCD_ECOLI Acetyl-coenzyme A carboxylase carboxyl transferase subunit beta OS=Escherichia coli (stra	4	10	10	10	0	1	0	0	7	4	10	0	1	0	0	7	4	10	0	1	0	0	7	4	10	36.8	36.8	36.8	33.322	304	304;304;304;304	1	24		1			9	4	10	2.1068e-62	0
B1X943;C4ZXK1;P0AG86;P0AG88;P0AG89	B1X943;C4ZXK1;P0AG86;P0AG88;P0AG89	1;1;1;1;1	1;1;1;1;1	1;1;1;1;1	Protein-export protein secB;Protein-export protein SecB	secB	>sp|B1X943|SECB_ECODH Protein-export protein secB OS=Escherichia coli (strain K12 / DH10B) GN=secB PE=3 SV=1;>sp|C4ZXK1|SECB_ECOBW Protein-export protein secB OS=Escherichia coli (strain K12 / MC4100 / BW2952) GN=secB PE=3 SV=1;>sp|P0AG86|SECB_ECOLI Protei	5	1	1	1	0	0	1	1	1	0	1	0	0	1	1	1	0	1	0	0	1	1	1	0	1	12.9	12.9	12.9	17.277	155	155;155;155;155;155	1	5			1	2	1		1	6.244e-08	0
B1X953;C4ZXL1;P67910;P67911;Q83PP2	B1X953;C4ZXL1;P67910;P67911;Q83PP2	8;8;8;8;8	8;8;8;8;8	8;8;8;8;8	ADP-L-glycero-D-manno-heptose-6-epimerase	hldD	>sp|B1X953|HLDD_ECODH ADP-L-glycero-D-manno-heptose-6-epimerase OS=Escherichia coli (strain K12 / DH10B) GN=hldD PE=3 SV=1;>sp|C4ZXL1|HLDD_ECOBW ADP-L-glycero-D-manno-heptose-6-epimerase OS=Escherichia coli (strain K12 / MC4100 / BW2952) GN=hldD PE=3 SV=1;	5	8	8	8	0	0	0	1	7	2	8	0	0	0	1	7	2	8	0	0	0	1	7	2	8	31.6	31.6	31.6	34.893	310	310;310;310;310;310	1	20				1	7	3	9	3.9079e-88	0
B1X970;C4ZXM8;P0A7N9;P0A7P1;P0A7P4	B1X970;C4ZXM8;P0A7N9;P0A7P1;P0A7P4	2;2;2;2;2	2;2;2;2;2	2;2;2;2;2	50S ribosomal protein L33	rpmG	>sp|B1X970|RL33_ECODH 50S ribosomal protein L33 OS=Escherichia coli (strain K12 / DH10B) GN=rpmG PE=3 SV=1;>sp|C4ZXM8|RL33_ECOBW 50S ribosomal protein L33 OS=Escherichia coli (strain K12 / MC4100 / BW2952) GN=rpmG PE=3 SV=1;>sp|P0A7N9|RL33_ECOLI 50S riboso	5	2	2	2	1	2	2	2	2	2	2	1	2	2	2	2	2	2	1	2	2	2	2	2	2	40	40	40	6.3715	55	55;55;55;55;55	1	24	1	3	4	2	7	3	4	2.1254e-26	12.7
B1X971;C4ZXM9;P0A7M2;P0A7M4;P0A7M5	B1X971;C4ZXM9;P0A7M2;P0A7M4;P0A7M5	6;6;6;6;6	6;6;6;6;6	6;6;6;6;6	50S ribosomal protein L28	rpmB	>sp|B1X971|RL28_ECODH 50S ribosomal protein L28 OS=Escherichia coli (strain K12 / DH10B) GN=rpmB PE=3 SV=1;>sp|C4ZXM9|RL28_ECOBW 50S ribosomal protein L28 OS=Escherichia coli (strain K12 / MC4100 / BW2952) GN=rpmB PE=3 SV=1;>sp|P0A7M2|RL28_ECOLI 50S riboso	5	6	6	6	3	4	5	3	6	5	5	3	4	5	3	6	5	5	3	4	5	3	6	5	5	55.1	55.1	55.1	9.0064	78	78;78;78;78;78	1	42	3	5	6	3	8	8	9	1.618e-26	34.6
B1X982;C4ZXP1;P0A800;P0A802;Q83PM8	B1X982;C4ZXP1;P0A800;P0A802;Q83PM8	10;10;10;10;8	10;10;10;10;8	10;10;10;10;8	DNA-directed RNA polymerase subunit omega	rpoZ	>sp|B1X982|RPOZ_ECODH DNA-directed RNA polymerase subunit omega OS=Escherichia coli (strain K12 / DH10B) GN=rpoZ PE=3 SV=1;>sp|C4ZXP1|RPOZ_ECOBW DNA-directed RNA polymerase subunit omega OS=Escherichia coli (strain K12 / MC4100 / BW2952) GN=rpoZ PE=3 SV=1;	5	10	10	10	9	10	1	1	9	6	9	9	10	1	1	9	6	9	9	10	1	1	9	6	9	87.9	87.9	87.9	10.236	91	91;91;91;91;91	1	108	41	25	1	1	12	8	20	5.6879e-279	87.9
B1X9B6;C4ZYW3;P0C058;P0C060;Q8XC04	B1X9B6;C4ZYW3;P0C058;P0C060;Q8XC04	1;1;1;1;1	1;1;1;1;1	1;1;1;1;1	Small heat shock protein ibpB	ibpB	>sp|B1X9B6|IBPB_ECODH Small heat shock protein ibpB OS=Escherichia coli (strain K12 / DH10B) GN=ibpB PE=3 SV=1;>sp|C4ZYW3|IBPB_ECOBW Small heat shock protein ibpB OS=Escherichia coli (strain K12 / MC4100 / BW2952) GN=ibpB PE=3 SV=1;>sp|P0C058|IBPB_ECOLI Sm	5	1	1	1	0	0	0	1	0	1	1	0	0	0	1	0	1	1	0	0	0	1	0	1	1	7.7	7.7	7.7	16.093	142	142;142;142;142;142	1	3				1		1	1	2.3623e-06	0
B1X9B7;C4ZYW4;P0C054;P0C055;P0C057	B1X9B7;C4ZYW4;P0C054;P0C055;P0C057	1;1;1;1;1	1;1;1;1;1	1;1;1;1;1	Small heat shock protein ibpA	ibpA	>sp|B1X9B7|IBPA_ECODH Small heat shock protein ibpA OS=Escherichia coli (strain K12 / DH10B) GN=ibpA PE=3 SV=1;>sp|C4ZYW4|IBPA_ECOBW Small heat shock protein ibpA OS=Escherichia coli (strain K12 / MC4100 / BW2952) GN=ibpA PE=3 SV=1;>sp|P0C054|IBPA_ECOLI Sm	5	1	1	1	0	0	0	0	0	1	0	0	0	0	0	0	1	0	0	0	0	0	0	1	0	7.3	7.3	7.3	15.774	137	137;137;137;137;137	1	1						1		3.557e-05	0
B1X9K2;C4ZVM2;P12008;P63610;Q83QQ5	B1X9K2;C4ZVM2;P12008;P63610;Q83QQ5	2;2;2;2;2	2;2;2;2;2	2;2;2;2;2	Chorismate synthase	aroC	>sp|B1X9K2|AROC_ECODH Chorismate synthase OS=Escherichia coli (strain K12 / DH10B) GN=aroC PE=3 SV=1;>sp|C4ZVM2|AROC_ECOBW Chorismate synthase OS=Escherichia coli (strain K12 / MC4100 / BW2952) GN=aroC PE=3 SV=1;>sp|P12008|AROC_ECOLI Chorismate synthase OS	5	2	2	2	0	0	1	0	0	0	1	0	0	1	0	0	0	1	0	0	1	0	0	0	1	5.5	5.5	5.5	39.137	361	361;361;361;361;361	1	2			1				1	3.8492e-07	0
B1X9K4;C4ZVM4;P0A8B2;P0A8B4	B1X9K4;C4ZVM4;P0A8B2;P0A8B4	1;1;1;1	1;1;1;1	1;1;1;1	UPF0115 protein yfcN	yfcN	>sp|B1X9K4|YFCN_ECODH UPF0115 protein yfcN OS=Escherichia coli (strain K12 / DH10B) GN=yfcN PE=3 SV=1;>sp|C4ZVM4|YFCN_ECOBW UPF0115 protein yfcN OS=Escherichia coli (strain K12 / MC4100 / BW2952) GN=yfcN PE=3 SV=1;>sp|P0A8B2|YFCN_ECOLI UPF0115 protein yfcN	4	1	1	1	0	0	0	0	0	0	1	0	0	0	0	0	0	1	0	0	0	0	0	0	1	14.8	14.8	14.8	21.013	183	183;183;183;183	1	1							1	1.8286e-27	0
B1X9T1;C4ZYY0;P0A7P5;P0A7P7;P0A7Q0	B1X9T1;C4ZYY0;P0A7P5;P0A7P7;P0A7Q0	1;1;1;1;1	1;1;1;1;1	1;1;1;1;1	50S ribosomal protein L34	rpmH	>sp|B1X9T1|RL34_ECODH 50S ribosomal protein L34 OS=Escherichia coli (strain K12 / DH10B) GN=rpmH PE=3 SV=1;>sp|C4ZYY0|RL34_ECOBW 50S ribosomal protein L34 OS=Escherichia coli (strain K12 / MC4100 / BW2952) GN=rpmH PE=3 SV=1;>sp|P0A7P5|RL34_ECOLI 50S riboso	5	1	1	1	0	1	1	1	1	1	1	0	1	1	1	1	1	1	0	1	1	1	1	1	1	17.4	17.4	17.4	5.3803	46	46;46;46;46;46	1	6		1	1	1	1	1	1	0.0014541	0
B1X9T2;C4ZYY1;P0A7Y8;P0A7Y9;Q8XB43	B1X9T2;C4ZYY1;P0A7Y8;P0A7Y9;Q8XB43	1;1;1;1;1	1;1;1;1;1	1;1;1;1;1	Ribonuclease P protein component	rnpA	>sp|B1X9T2|RNPA_ECODH Ribonuclease P protein component OS=Escherichia coli (strain K12 / DH10B) GN=rnpA PE=3 SV=1;>sp|C4ZYY1|RNPA_ECOBW Ribonuclease P protein component OS=Escherichia coli (strain K12 / MC4100 / BW2952) GN=rnpA PE=3 SV=1;>sp|P0A7Y8|RNPA_EC	5	1	1	1	0	0	0	0	1	0	1	0	0	0	0	1	0	1	0	0	0	0	1	0	1	13.4	13.4	13.4	13.789	119	119;119;119;119;119	1	3					2		1	3.5807e-12	0
B1X9T5;C4ZYY4;P25522;Q83PL3;Q8XB41	B1X9T5;C4ZYY4;P25522;Q83PL3;Q8XB41	1;1;1;1;1	1;1;1;1;1	1;1;1;1;1	tRNA modification GTPase MnmE	mnmE	>sp|B1X9T5|MNME_ECODH tRNA modification GTPase MnmE OS=Escherichia coli (strain K12 / DH10B) GN=mnmE PE=3 SV=1;>sp|C4ZYY4|MNME_ECOBW tRNA modification GTPase MnmE OS=Escherichia coli (strain K12 / MC4100 / BW2952) GN=mnmE PE=3 SV=1;>sp|P25522|MNME_ECOLI tR	5	1	1	1	1	0	0	0	0	0	0	1	0	0	0	0	0	0	1	0	0	0	0	0	0	4.2	4.2	4.2	49.23	454	454;454;454;454;454	1	3	3							0.019233	4.2
B1X9T7;C4ZYY6;P0A853;P0A854;Q8XB34	B1X9T7;C4ZYY6;P0A853;P0A854;Q8XB34	11;11;11;11;11	11;11;11;11;11	11;11;11;11;11	Tryptophanase	tnaA	>sp|B1X9T7|TNAA_ECODH Tryptophanase OS=Escherichia coli (strain K12 / DH10B) GN=tnaA PE=3 SV=1;>sp|C4ZYY6|TNAA_ECOBW Tryptophanase OS=Escherichia coli (strain K12 / MC4100 / BW2952) GN=tnaA PE=3 SV=1;>sp|P0A853|TNAA_ECOLI Tryptophanase OS=Escherichia coli	5	11	11	11	0	0	2	4	8	0	9	0	0	2	4	8	0	9	0	0	2	4	8	0	9	35.2	35.2	35.2	52.773	471	471;471;471;471;471	1	25			2	4	9		10	1.7779e-89	0
B1X9W0;C4ZZ10;P0ABB4;P0ABB6;P0ABB7	B1X9W0;C4ZZ10;P0ABB4;P0ABB6;P0ABB7	6;6;6;6;6	6;6;6;6;6	6;6;6;6;6	ATP synthase subunit beta	atpD	>sp|B1X9W0|ATPB_ECODH ATP synthase subunit beta OS=Escherichia coli (strain K12 / DH10B) GN=atpD PE=3 SV=1;>sp|C4ZZ10|ATPB_ECOBW ATP synthase subunit beta OS=Escherichia coli (strain K12 / MC4100 / BW2952) GN=atpD PE=3 SV=1;>sp|P0ABB4|ATPB_ECOLI ATP syntha	5	6	6	6	0	0	0	0	6	0	5	0	0	0	0	6	0	5	0	0	0	0	6	0	5	19.1	19.1	19.1	50.325	460	460;460;460;460;460	1	12					6		6	2.5298e-79	0
B1X9W1;C4ZZ11;P0ABA6;P0ABA8;P0ABA9	B1X9W1;C4ZZ11;P0ABA6;P0ABA8;P0ABA9	4;4;4;4;4	4;4;4;4;4	4;4;4;4;4	ATP synthase gamma chain	atpG	>sp|B1X9W1|ATPG_ECODH ATP synthase gamma chain OS=Escherichia coli (strain K12 / DH10B) GN=atpG PE=3 SV=1;>sp|C4ZZ11|ATPG_ECOBW ATP synthase gamma chain OS=Escherichia coli (strain K12 / MC4100 / BW2952) GN=atpG PE=3 SV=1;>sp|P0ABA6|ATPG_ECOLI ATP synthase	5	4	4	4	0	0	0	0	2	0	4	0	0	0	0	2	0	4	0	0	0	0	2	0	4	23	23	23	31.577	287	287;287;287;287;287	1	6					2		4	4.5145e-23	0
B1X9W2;C4ZZ12;P0ABB0;P0ABB2;P0ABB3	B1X9W2;C4ZZ12;P0ABB0;P0ABB2;P0ABB3	5;5;5;5;5	5;5;5;5;5	5;5;5;5;5	ATP synthase subunit alpha	atpA	>sp|B1X9W2|ATPA_ECODH ATP synthase subunit alpha OS=Escherichia coli (strain K12 / DH10B) GN=atpA PE=3 SV=1;>sp|C4ZZ12|ATPA_ECOBW ATP synthase subunit alpha OS=Escherichia coli (strain K12 / MC4100 / BW2952) GN=atpA PE=3 SV=1;>sp|P0ABB0|ATPA_ECOLI ATP synt	5	5	5	5	0	0	0	0	4	0	4	0	0	0	0	4	0	4	0	0	0	0	4	0	4	13.8	13.8	13.8	55.221	513	513;513;513;513;513	1	8					4		4	4.4873e-23	0
B1X9Y2;C4ZZ35;P0A8R9;P0A8S0;Q8XAW1	B1X9Y2;C4ZZ35;P0A8R9;P0A8S0;Q8XAW1	1;1;1;1;1	1;1;1;1;1	1;1;1;1;1	HTH-type transcriptional regulator hdfR	hdfR	>sp|B1X9Y2|HDFR_ECODH HTH-type transcriptional regulator hdfR OS=Escherichia coli (strain K12 / DH10B) GN=hdfR PE=3 SV=1;>sp|C4ZZ35|HDFR_ECOBW HTH-type transcriptional regulator hdfR OS=Escherichia coli (strain K12 / MC4100 / BW2952) GN=hdfR PE=3 SV=1;>sp|	5	1	1	1	0	0	0	0	0	0	1	0	0	0	0	0	0	1	0	0	0	0	0	0	1	5.7	5.7	5.7	31.746	279	279;279;279;279;279	1	1							1	1.1187e-06	0
B1X9Z4;C4ZZ48;P0A8J8;P0A8K0;Q8XAT4	B1X9Z4;C4ZZ48;P0A8J8;P0A8K0;Q8XAT4	2;2;2;2;2	2;2;2;2;2	2;2;2;2;2	ATP-dependent RNA helicase rhlB	rhlB	>sp|B1X9Z4|RHLB_ECODH ATP-dependent RNA helicase rhlB OS=Escherichia coli (strain K12 / DH10B) GN=rhlB PE=3 SV=1;>sp|C4ZZ48|RHLB_ECOBW ATP-dependent RNA helicase rhlB OS=Escherichia coli (strain K12 / MC4100 / BW2952) GN=rhlB PE=3 SV=1;>sp|P0A8J8|RHLB_ECOL	5	2	2	2	0	0	2	0	1	2	2	0	0	2	0	1	2	2	0	0	2	0	1	2	2	5.5	5.5	5.5	47.125	421	421;421;421;421;421	1	7			2		1	2	2	3.5126e-14	0
B1X9Z9;C4ZS29;P0A7N4;P0A7N5;P0A7N8	B1X9Z9;C4ZS29;P0A7N4;P0A7N5;P0A7N8	3;3;3;3;3	3;3;3;3;3	3;3;3;3;3	50S ribosomal protein L32	rpmF	>sp|B1X9Z9|RL32_ECODH 50S ribosomal protein L32 OS=Escherichia coli (strain K12 / DH10B) GN=rpmF PE=3 SV=1;>sp|C4ZS29|RL32_ECOBW 50S ribosomal protein L32 OS=Escherichia coli (strain K12 / MC4100 / BW2952) GN=rpmF PE=3 SV=1;>sp|P0A7N4|RL32_ECOLI 50S riboso	5	3	3	3	0	0	1	0	0	3	1	0	0	1	0	0	3	1	0	0	1	0	0	3	1	35.1	35.1	35.1	6.4463	57	57;57;57;57;57	1	6			1			4	1	1.2432e-09	0
B1XA04;C4ZS34;P0A6A8;P0A6B0;P0A6B3	B1XA04;C4ZS34;P0A6A8;P0A6B0;P0A6B3	2;2;2;2;2	2;2;2;2;2	2;2;2;2;2	Acyl carrier protein	acpP	>sp|B1XA04|ACP_ECODH Acyl carrier protein OS=Escherichia coli (strain K12 / DH10B) GN=acpP PE=3 SV=1;>sp|C4ZS34|ACP_ECOBW Acyl carrier protein OS=Escherichia coli (strain K12 / MC4100 / BW2952) GN=acpP PE=3 SV=1;>sp|P0A6A8|ACP_ECOLI Acyl carrier protein OS	5	2	2	2	0	0	1	1	2	2	0	0	0	1	1	2	2	0	0	0	1	1	2	2	0	32.1	32.1	32.1	8.6394	78	78;78;78;78;78	1	6			1	1	2	2		3.8308e-09	0
B1XA61;C4ZS91;P0A734;P0A736;P0A737	B1XA61;C4ZS91;P0A734;P0A736;P0A737	1;1;1;1;1	1;1;1;1;1	1;1;1;1;1	Cell division topological specificity factor	minE	>sp|B1XA61|MINE_ECODH Cell division topological specificity factor OS=Escherichia coli (strain K12 / DH10B) GN=minE PE=3 SV=1;>sp|C4ZS91|MINE_ECOBW Cell division topological specificity factor OS=Escherichia coli (strain K12 / MC4100 / BW2952) GN=minE PE=3	5	1	1	1	0	0	0	0	1	0	1	0	0	0	0	1	0	1	0	0	0	0	1	0	1	10.2	10.2	10.2	10.235	88	88;88;88;88;88	1	2					1		1	2.927e-05	0
B1XA74;C4ZTM8;P0A8V6;P0A8V8;P0A8V9	B1XA74;C4ZTM8;P0A8V6;P0A8V8;P0A8V9	5;5;5;5;5	5;5;5;5;5	5;5;5;5;5	Fatty acid metabolism regulator protein	fadR	>sp|B1XA74|FADR_ECODH Fatty acid metabolism regulator protein OS=Escherichia coli (strain K12 / DH10B) GN=fadR PE=3 SV=1;>sp|C4ZTM8|FADR_ECOBW Fatty acid metabolism regulator protein OS=Escherichia coli (strain K12 / MC4100 / BW2952) GN=fadR PE=3 SV=1;>sp|	5	5	5	5	0	0	0	0	3	0	5	0	0	0	0	3	0	5	0	0	0	0	3	0	5	31.4	31.4	31.4	26.968	239	239;239;239;239;239	1	8					3		5	2.0276e-67	0
B1XA76;C4ZTN0;P0A6J5;P0A6J7;Q7UCT6	B1XA76;C4ZTN0;P0A6J5;P0A6J7;Q7UCT6	4;4;4;4;3	4;4;4;4;3	4;4;4;4;3	D-amino acid dehydrogenase small subunit	dadA	>sp|B1XA76|DADA_ECODH D-amino acid dehydrogenase small subunit OS=Escherichia coli (strain K12 / DH10B) GN=dadA PE=3 SV=1;>sp|C4ZTN0|DADA_ECOBW D-amino acid dehydrogenase small subunit OS=Escherichia coli (strain K12 / MC4100 / BW2952) GN=dadA PE=3 SV=1;>s	5	4	4	4	0	0	0	0	1	0	4	0	0	0	0	1	0	4	0	0	0	0	1	0	4	15.7	15.7	15.7	47.607	432	432;432;432;432;432	1	6					1		5	2.1961e-67	0
B1XAJ7;C5A009;P0A887;P0A888;P0A889	B1XAJ7;C5A009;P0A887;P0A888;P0A889	1;1;1;1;1	1;1;1;1;1	1;1;1;1;1	Ubiquinone/menaquinone biosynthesis methyltransferase ubiE	ubiE	>sp|B1XAJ7|UBIE_ECODH Ubiquinone/menaquinone biosynthesis methyltransferase ubiE OS=Escherichia coli (strain K12 / DH10B) GN=ubiE PE=3 SV=1;>sp|C5A009|UBIE_ECOBW Ubiquinone/menaquinone biosynthesis methyltransferase ubiE OS=Escherichia coli (strain K12 / M	5	1	1	1	0	0	0	0	0	1	1	0	0	0	0	0	1	1	0	0	0	0	0	1	1	5.2	5.2	5.2	28.073	251	251;251;251;251;251	1	2						1	1	5.0577e-17	0
B1XAX3;C4ZX73;P0A8F0;P0A8F2;P0A8F3	B1XAX3;C4ZX73;P0A8F0;P0A8F2;P0A8F3	2;2;2;2;2	2;2;2;2;2	2;2;2;2;2	Uracil phosphoribosyltransferase	upp	>sp|B1XAX3|UPP_ECODH Uracil phosphoribosyltransferase OS=Escherichia coli (strain K12 / DH10B) GN=upp PE=3 SV=1;>sp|C4ZX73|UPP_ECOBW Uracil phosphoribosyltransferase OS=Escherichia coli (strain K12 / MC4100 / BW2952) GN=upp PE=3 SV=1;>sp|P0A8F0|UPP_ECOLI U	5	2	2	2	0	0	0	0	2	0	2	0	0	0	0	2	0	2	0	0	0	0	2	0	2	15.4	15.4	15.4	22.533	208	208;208;208;208;208	1	4					2		2	8.9497e-53	0
B1XAX4;C4ZX74;P08178;Q83QL4;Q8XAC5	B1XAX4;C4ZX74;P08178;Q83QL4;Q8XAC5	1;1;1;1;1	1;1;1;1;1	1;1;1;1;1	Phosphoribosylformylglycinamidine cyclo-ligase	purM	>sp|B1XAX4|PUR5_ECODH Phosphoribosylformylglycinamidine cyclo-ligase OS=Escherichia coli (strain K12 / DH10B) GN=purM PE=3 SV=1;>sp|C4ZX74|PUR5_ECOBW Phosphoribosylformylglycinamidine cyclo-ligase OS=Escherichia coli (strain K12 / MC4100 / BW2952) GN=purM	5	1	1	1	0	0	0	0	0	0	1	0	0	0	0	0	0	1	0	0	0	0	0	0	1	8.1	8.1	8.1	36.854	345	345;345;345;345;345	1	1							1	0.0027181	0
B1XAY4;C4ZX84;P04994;Q83QL0;Q8XAB0	B1XAY4;C4ZX84;P04994;Q83QL0;Q8XAB0	1;1;1;1;1	1;1;1;1;1	1;1;1;1;1	Exodeoxyribonuclease 7 large subunit	xseA	>sp|B1XAY4|EX7L_ECODH Exodeoxyribonuclease 7 large subunit OS=Escherichia coli (strain K12 / DH10B) GN=xseA PE=3 SV=1;>sp|C4ZX84|EX7L_ECOBW Exodeoxyribonuclease 7 large subunit OS=Escherichia coli (strain K12 / MC4100 / BW2952) GN=xseA PE=3 SV=1;>sp|P04994	5	1	1	1	0	0	0	1	0	0	0	0	0	0	1	0	0	0	0	0	0	1	0	0	0	2	2	2	51.832	456	456;456;456;456;456	1	1				1				9.9189e-10	0
B1XAY6;C4ZX86;P0A6P5;P0A6P6	B1XAY6;C4ZX86;P0A6P5;P0A6P6	4;4;4;4	4;4;4;4	4;4;4;4	GTPase Der	der	>sp|B1XAY6|DER_ECODH GTPase Der OS=Escherichia coli (strain K12 / DH10B) GN=der PE=3 SV=1;>sp|C4ZX86|DER_ECOBW GTPase Der OS=Escherichia coli (strain K12 / MC4100 / BW2952) GN=der PE=3 SV=1;>sp|P0A6P5|DER_ECOLI GTPase Der OS=Escherichia coli (strain K12) G	4	4	4	4	0	0	0	0	4	1	3	0	0	0	0	4	1	3	0	0	0	0	4	1	3	14.1	14.1	14.1	55.035	490	490;490;490;490	1	8					4	1	3	3.8513e-66	0
Q83K43;B1XAZ0;C4ZX90;P62620;P62622	Q83K43;B1XAZ0;C4ZX90;P62620;P62622	7;7;7;7;7	7;7;7;7;7	7;7;7;7;7	4-hydroxy-3-methylbut-2-en-1-yl diphosphate synthase	ispG	>sp|Q83K43|ISPG_SHIFL 4-hydroxy-3-methylbut-2-en-1-yl diphosphate synthase OS=Shigella flexneri GN=ispG PE=3 SV=1;>sp|B1XAZ0|ISPG_ECODH 4-hydroxy-3-methylbut-2-en-1-yl diphosphate synthase OS=Escherichia coli (strain K12 / DH10B) GN=ispG PE=3 SV=1;>sp|C4ZX	5	7	7	7	0	0	0	0	0	1	7	0	0	0	0	0	1	7	0	0	0	0	0	1	7	18.7	18.7	18.7	40.967	375	375;372;372;372;372	1	8						1	7	2.9034e-57	0
B1XAZ2;C4ZX92;P36979;Q83K42;Q8XAA4	B1XAZ2;C4ZX92;P36979;Q83K42;Q8XAA4	5;5;5;4;4	5;5;5;4;4	5;5;5;4;4	Ribosomal RNA large subunit methyltransferase N	rlmN	>sp|B1XAZ2|RLMN_ECODH Ribosomal RNA large subunit methyltransferase N OS=Escherichia coli (strain K12 / DH10B) GN=rlmN PE=3 SV=1;>sp|C4ZX92|RLMN_ECOBW Ribosomal RNA large subunit methyltransferase N OS=Escherichia coli (strain K12 / MC4100 / BW2952) GN=rlm	5	5	5	5	0	0	0	0	2	0	5	0	0	0	0	2	0	5	0	0	0	0	2	0	5	15.4	15.4	15.4	43.085	384	384;384;384;384;384	1	12					3		9	1.26e-71	0
B1XB05;C4ZXA5;P0A6B7;P0A6B9;P0A6C0	B1XB05;C4ZXA5;P0A6B7;P0A6B9;P0A6C0	5;5;5;5;5	5;5;5;5;5	5;5;5;5;5	Cysteine desulfurase	iscS	>sp|B1XB05|ISCS_ECODH Cysteine desulfurase OS=Escherichia coli (strain K12 / DH10B) GN=iscS PE=3 SV=1;>sp|C4ZXA5|ISCS_ECOBW Cysteine desulfurase OS=Escherichia coli (strain K12 / MC4100 / BW2952) GN=iscS PE=3 SV=1;>sp|P0A6B7|ISCS_ECOLI Cysteine desulfurase	5	5	5	5	0	0	0	0	5	4	4	0	0	0	0	5	4	4	0	0	0	0	5	4	4	14.6	14.6	14.6	45.089	404	404;404;404;404;404	1	13					5	4	4	5.2888e-19	0
B1XB06;C4ZXA6;P0AGK8;P0AGL0;P0AGL1	B1XB06;C4ZXA6;P0AGK8;P0AGL0;P0AGL1	2;2;2;2;2	2;2;2;2;2	2;2;2;2;2	HTH-type transcriptional regulator iscR	iscR	>sp|B1XB06|ISCR_ECODH HTH-type transcriptional regulator iscR OS=Escherichia coli (strain K12 / DH10B) GN=iscR PE=3 SV=1;>sp|C4ZXA6|ISCR_ECOBW HTH-type transcriptional regulator iscR OS=Escherichia coli (strain K12 / MC4100 / BW2952) GN=iscR PE=3 SV=1;>sp|	5	2	2	2	0	0	1	0	2	2	2	0	0	1	0	2	2	2	0	0	1	0	2	2	2	22.2	22.2	22.2	17.336	162	162;162;162;162;162	1	11			1		4	2	4	1.0604e-68	0
B1XB43;C4ZYJ2;P60785;P60787;P60788	B1XB43;C4ZYJ2;P60785;P60787;P60788	5;5;5;5;5	5;5;5;5;5	5;5;5;5;5	Elongation factor 4	lepA	>sp|B1XB43|LEPA_ECODH Elongation factor 4 OS=Escherichia coli (strain K12 / DH10B) GN=lepA PE=3 SV=1;>sp|C4ZYJ2|LEPA_ECOBW Elongation factor 4 OS=Escherichia coli (strain K12 / MC4100 / BW2952) GN=lepA PE=3 SV=1;>sp|P60785|LEPA_ECOLI Elongation factor 4 OS	5	5	5	5	0	0	0	0	2	0	5	0	0	0	0	2	0	5	0	0	0	0	2	0	5	14.4	14.4	14.4	66.57	599	599;599;599;599;599	1	7					2		5	4.7742e-32	0
B1XB92;C5A093;P0A6F3;P0A6F4;Q7UB84	B1XB92;C5A093;P0A6F3;P0A6F4;Q7UB84	13;13;13;13;13	13;13;13;13;13	13;13;13;13;13	Glycerol kinase	glpK	>sp|B1XB92|GLPK_ECODH Glycerol kinase OS=Escherichia coli (strain K12 / DH10B) GN=glpK PE=3 SV=1;>sp|C5A093|GLPK_ECOBW Glycerol kinase OS=Escherichia coli (strain K12 / MC4100 / BW2952) GN=glpK PE=3 SV=1;>sp|P0A6F3|GLPK_ECOLI Glycerol kinase OS=Escherichia	5	13	13	13	0	0	0	0	10	3	12	0	0	0	0	10	3	12	0	0	0	0	10	3	12	33.9	33.9	33.9	56.23	502	502;502;502;502;502	1	26					10	3	13	3.3478e-154	0
B1XB97;C5A098;P0A6H5;P0A6H6;P0A6H7	B1XB97;C5A098;P0A6H5;P0A6H6;P0A6H7	21;21;21;21;21	21;21;21;21;21	21;21;21;21;21	ATP-dependent protease ATPase subunit HslU	hslU	>sp|B1XB97|HSLU_ECODH ATP-dependent protease ATPase subunit HslU OS=Escherichia coli (strain K12 / DH10B) GN=hslU PE=3 SV=1;>sp|C5A098|HSLU_ECOBW ATP-dependent protease ATPase subunit HslU OS=Escherichia coli (strain K12 / MC4100 / BW2952) GN=hslU PE=3 SV=	5	21	21	21	0	0	0	1	14	7	21	0	0	0	1	14	7	21	0	0	0	1	14	7	21	54.6	54.6	54.6	49.593	443	443;443;443;443;443	1	51				1	14	7	29	9.2189e-212	0
B1XBA2;C5A0A3;P0A7M9;P0A7N0;Q83PD4	B1XBA2;C5A0A3;P0A7M9;P0A7N0;Q83PD4	4;4;4;4;3	4;4;4;4;3	4;4;4;4;3	50S ribosomal protein L31	rpmE	>sp|B1XBA2|RL31_ECODH 50S ribosomal protein L31 OS=Escherichia coli (strain K12 / DH10B) GN=rpmE PE=3 SV=1;>sp|C5A0A3|RL31_ECOBW 50S ribosomal protein L31 OS=Escherichia coli (strain K12 / MC4100 / BW2952) GN=rpmE PE=3 SV=1;>sp|P0A7M9|RL31_ECOLI 50S riboso	5	4	4	4	0	0	4	2	4	2	3	0	0	4	2	4	2	3	0	0	4	2	4	2	3	62.9	62.9	62.9	7.871	70	70;70;70;70;70	1	22			6	3	5	4	4	8.8027e-34	0
B1XBA8;P13029;Q7A978;Q83IT3	B1XBA8;P13029;Q7A978;Q83IT3	5;5;5;5	5;5;5;5	5;5;5;5	Catalase-peroxidase;Catalase-peroxidase 1	katG;katG1	>sp|B1XBA8|KATG_ECODH Catalase-peroxidase OS=Escherichia coli (strain K12 / DH10B) GN=katG PE=3 SV=1;>sp|P13029|KATG_ECOLI Catalase-peroxidase OS=Escherichia coli (strain K12) GN=katG PE=1 SV=2;>sp|Q7A978|KATG1_ECO57 Catalase-peroxidase 1 OS=Escherichia co	4	5	5	5	0	0	0	3	2	0	2	0	0	0	3	2	0	2	0	0	0	3	2	0	2	13.1	13.1	13.1	80.023	726	726;726;726;726	1	8				3	2		3	7.079e-41	0
B1XBE0;C4ZPU1;P08622;Q8XA65;Q7UDU1	B1XBE0;C4ZPU1;P08622;Q8XA65;Q7UDU1	10;10;10;9;8	10;10;10;9;8	10;10;10;9;8	Chaperone protein DnaJ	dnaJ	>sp|B1XBE0|DNAJ_ECODH Chaperone protein DnaJ OS=Escherichia coli (strain K12 / DH10B) GN=dnaJ PE=3 SV=1;>sp|C4ZPU1|DNAJ_ECOBW Chaperone protein DnaJ OS=Escherichia coli (strain K12 / MC4100 / BW2952) GN=dnaJ PE=3 SV=1;>sp|P08622|DNAJ_ECOLI Chaperone protei	5	10	10	10	4	0	2	0	2	1	9	4	0	2	0	2	1	9	4	0	2	0	2	1	9	38.3	38.3	38.3	41.1	376	376;376;376;376;376	1	19	4		2		2	1	10	3.1884e-117	14.6
B1XBE8;C4ZPU9;P0A7U7;P0A7U9;Q83SR1	B1XBE8;C4ZPU9;P0A7U7;P0A7U9;Q83SR1	4;4;4;4;2	4;4;4;4;2	4;4;4;4;2	30S ribosomal protein S20	rpsT	>sp|B1XBE8|RS20_ECODH 30S ribosomal protein S20 OS=Escherichia coli (strain K12 / DH10B) GN=rpsT PE=3 SV=1;>sp|C4ZPU9|RS20_ECOBW 30S ribosomal protein S20 OS=Escherichia coli (strain K12 / MC4100 / BW2952) GN=rpsT PE=3 SV=1;>sp|P0A7U7|RS20_ECOLI 30S riboso	5	4	4	4	0	1	3	3	3	2	4	0	1	3	3	3	2	4	0	1	3	3	3	2	4	35.6	35.6	35.6	9.6843	87	87;87;87;87;87	1	67		1	37	6	9	3	11	1.0811e-37	0
B1XBQ6;C4ZYK2;P68066;P68067;Q83K21	B1XBQ6;C4ZYK2;P68066;P68067;Q83K21	4;4;4;4;2	3;3;3;3;1	3;3;3;3;1	Autonomous glycyl radical cofactor	grcA	>sp|B1XBQ6|GRCA_ECODH Autonomous glycyl radical cofactor OS=Escherichia coli (strain K12 / DH10B) GN=grcA PE=3 SV=1;>sp|C4ZYK2|GRCA_ECOBW Autonomous glycyl radical cofactor OS=Escherichia coli (strain K12 / MC4100 / BW2952) GN=grcA PE=3 SV=1;>sp|P68066|GRC	5	4	3	3	0	0	0	0	0	2	4	0	0	0	0	0	1	3	0	0	0	0	0	1	3	29.9	24.4	24.4	14.284	127	127;127;127;127;127	1	4						1	3	2.9712e-90	0
B1XBS8;C4ZYM4;P0A7K6;P0A7K8;P0A7K9	B1XBS8;C4ZYM4;P0A7K6;P0A7K8;P0A7K9	10;10;10;10;10	10;10;10;10;10	10;10;10;10;10	50S ribosomal protein L19	rplS	>sp|B1XBS8|RL19_ECODH 50S ribosomal protein L19 OS=Escherichia coli (strain K12 / DH10B) GN=rplS PE=3 SV=1;>sp|C4ZYM4|RL19_ECOBW 50S ribosomal protein L19 OS=Escherichia coli (strain K12 / MC4100 / BW2952) GN=rplS PE=3 SV=1;>sp|P0A7K6|RL19_ECOLI 50S riboso	5	10	10	10	3	5	7	8	7	9	10	3	5	7	8	7	9	10	3	5	7	8	7	9	10	67	67	67	13.133	115	115;115;115;115;115	1	125	4	8	19	24	37	13	20	1.2599e-91	33.9
B1XBT0;C4ZYM6;P0A7X6;P0A7X8;P0A7X9	B1XBT0;C4ZYM6;P0A7X6;P0A7X8;P0A7X9	4;4;4;4;4	4;4;4;4;4	4;4;4;4;4	Ribosome maturation factor rimM	rimM	>sp|B1XBT0|RIMM_ECODH Ribosome maturation factor rimM OS=Escherichia coli (strain K12 / DH10B) GN=rimM PE=3 SV=1;>sp|C4ZYM6|RIMM_ECOBW Ribosome maturation factor rimM OS=Escherichia coli (strain K12 / MC4100 / BW2952) GN=rimM PE=3 SV=1;>sp|P0A7X6|RIMM_ECOL	5	4	4	4	0	0	4	3	3	0	3	0	0	4	3	3	0	3	0	0	4	3	3	0	3	33	33	33	20.605	182	182;182;182;182;182	1	14			5	3	3		3	1.4933e-74	0
B1XBT1;C4ZYM7;P0A7T3;P0A7T5;P0A7T6	B1XBT1;C4ZYM7;P0A7T3;P0A7T5;P0A7T6	6;6;6;6;6	6;6;6;6;6	6;6;6;6;6	30S ribosomal protein S16	rpsP	>sp|B1XBT1|RS16_ECODH 30S ribosomal protein S16 OS=Escherichia coli (strain K12 / DH10B) GN=rpsP PE=3 SV=1;>sp|C4ZYM7|RS16_ECOBW 30S ribosomal protein S16 OS=Escherichia coli (strain K12 / MC4100 / BW2952) GN=rpsP PE=3 SV=1;>sp|P0A7T3|RS16_ECOLI 30S riboso	5	6	6	6	0	1	5	4	5	5	6	0	1	5	4	5	5	6	0	1	5	4	5	5	6	58.5	58.5	58.5	9.1904	82	82;82;82;82;82	1	55		1	11	6	8	8	21	2.9654e-59	0
B1XBT4;C4ZYN1;P09372;Q7ABI1;Q7C0D0	B1XBT4;C4ZYN1;P09372;Q7ABI1;Q7C0D0	4;4;4;3;3	4;4;4;3;3	4;4;4;3;3	Protein grpE	grpE	>sp|B1XBT4|GRPE_ECODH Protein grpE OS=Escherichia coli (strain K12 / DH10B) GN=grpE PE=3 SV=1;>sp|C4ZYN1|GRPE_ECOBW Protein grpE OS=Escherichia coli (strain K12 / MC4100 / BW2952) GN=grpE PE=3 SV=1;>sp|P09372|GRPE_ECOLI Protein grpE OS=Escherichia coli (st	5	4	4	4	0	0	2	2	1	1	2	0	0	2	2	1	1	2	0	0	2	2	1	1	2	34.5	34.5	34.5	21.798	197	197;197;197;197;197	1	9			2	3	1	1	2	2.9535e-48	0
B1XBY5;C5A0S3;P0A7J7;P0A7J9;Q83PC3	B1XBY5;C5A0S3;P0A7J7;P0A7J9;Q83PC3	7;7;7;7;6	7;7;7;7;6	7;7;7;7;6	50S ribosomal protein L11	rplK	>sp|B1XBY5|RL11_ECODH 50S ribosomal protein L11 OS=Escherichia coli (strain K12 / DH10B) GN=rplK PE=3 SV=1;>sp|C5A0S3|RL11_ECOBW 50S ribosomal protein L11 OS=Escherichia coli (strain K12 / MC4100 / BW2952) GN=rplK PE=3 SV=1;>sp|P0A7J7|RL11_ECOLI 50S riboso	5	7	7	7	2	3	5	5	6	6	7	2	3	5	5	6	6	7	2	3	5	5	6	6	7	48.6	48.6	48.6	14.875	142	142;142;142;142;142	1	53	2	3	10	6	12	8	12	1.261e-57	13.4
B1XBY6;C5A0S4;P0A7L0;P0A7L2;Q83PC2	B1XBY6;C5A0S4;P0A7L0;P0A7L2;Q83PC2	12;12;12;12;12	12;12;12;12;12	12;12;12;12;12	50S ribosomal protein L1	rplA	>sp|B1XBY6|RL1_ECODH 50S ribosomal protein L1 OS=Escherichia coli (strain K12 / DH10B) GN=rplA PE=3 SV=1;>sp|C5A0S4|RL1_ECOBW 50S ribosomal protein L1 OS=Escherichia coli (strain K12 / MC4100 / BW2952) GN=rplA PE=3 SV=1;>sp|P0A7L0|RL1_ECOLI 50S ribosomal p	5	12	12	12	6	2	10	9	9	6	12	6	2	10	9	9	6	12	6	2	10	9	9	6	12	52.6	52.6	52.6	24.729	234	234;234;234;234;234	1	91	7	2	22	20	14	8	18	3.7639e-180	32.5
B1XBY7;C5A0S5;P0A7J3;P0A7J5;P0A7J6	B1XBY7;C5A0S5;P0A7J3;P0A7J5;P0A7J6	9;9;9;9;9	9;9;9;9;9	9;9;9;9;9	50S ribosomal protein L10	rplJ	>sp|B1XBY7|RL10_ECODH 50S ribosomal protein L10 OS=Escherichia coli (strain K12 / DH10B) GN=rplJ PE=3 SV=1;>sp|C5A0S5|RL10_ECOBW 50S ribosomal protein L10 OS=Escherichia coli (strain K12 / MC4100 / BW2952) GN=rplJ PE=3 SV=1;>sp|P0A7J3|RL10_ECOLI 50S riboso	5	9	9	9	4	4	7	5	9	7	9	4	4	7	5	9	7	9	4	4	7	5	9	7	9	60	60	60	17.711	165	165;165;165;165;165	1	62	5	5	8	5	16	10	13	3.4862e-93	31.5
B1XBY8;C5A0S6;P0A7K2;P0A7K4;P0A7K5	B1XBY8;C5A0S6;P0A7K2;P0A7K4;P0A7K5	12;12;12;12;12	12;12;12;12;12	12;12;12;12;12	50S ribosomal protein L7/L12	rplL	>sp|B1XBY8|RL7_ECODH 50S ribosomal protein L7/L12 OS=Escherichia coli (strain K12 / DH10B) GN=rplL PE=3 SV=1;>sp|C5A0S6|RL7_ECOBW 50S ribosomal protein L7/L12 OS=Escherichia coli (strain K12 / MC4100 / BW2952) GN=rplL PE=3 SV=1;>sp|P0A7K2|RL7_ECOLI 50S rib	5	12	12	12	3	4	10	7	11	9	11	3	4	10	7	11	9	11	3	4	10	7	11	9	11	94.2	94.2	94.2	12.295	121	121;121;121;121;121	1	402	11	14	86	85	124	38	44	3.1825e-176	29.8
B1XBY9;C5A0S7;P0A8V2;P0A8V4;P0A8V5	B1XBY9;C5A0S7;P0A8V2;P0A8V4;P0A8V5	93;93;93;93;93	93;93;93;93;93	93;93;93;93;93	DNA-directed RNA polymerase subunit beta	rpoB	>sp|B1XBY9|RPOB_ECODH DNA-directed RNA polymerase subunit beta OS=Escherichia coli (strain K12 / DH10B) GN=rpoB PE=3 SV=1;>sp|C5A0S7|RPOB_ECOBW DNA-directed RNA polymerase subunit beta OS=Escherichia coli (strain K12 / MC4100 / BW2952) GN=rpoB PE=3 SV=1;>s	5	93	93	93	90	79	21	32	44	17	56	90	79	21	32	44	17	56	90	79	21	32	44	17	56	76.8	76.8	76.8	150.63	1342	1342;1342;1342;1342;1342	1	1270	507	477	53	71	65	19	78	0	76.4
B1XBZ0;P0A8T7;P0A8T8;P0A8T9	B1XBZ0;P0A8T7;P0A8T8;P0A8T9	102;102;102;102	102;102;102;102	102;102;102;102	DNA-directed RNA polymerase subunit beta	rpoC	>sp|B1XBZ0|RPOC_ECODH DNA-directed RNA polymerase subunit beta OS=Escherichia coli (strain K12 / DH10B) GN=rpoC PE=3 SV=1;>sp|P0A8T7|RPOC_ECOLI DNA-directed RNA polymerase subunit beta OS=Escherichia coli (strain K12) GN=rpoC PE=1 SV=1;>sp|P0A8T8|RPOC_EC	4	102	102	102	92	89	17	24	49	24	68	92	89	17	24	49	24	68	92	89	17	24	49	24	68	79.5	79.5	79.5	155.16	1407	1407;1407;1407;1407	1	1189	510	420	39	40	61	25	94	0	72.8
B1XC35;C5A130;P02943;Q8X5W7;Q83IP5	B1XC35;C5A130;P02943;Q8X5W7;Q83IP5	1;1;1;1;1	1;1;1;1;1	1;1;1;1;1	Maltoporin	lamB	>sp|B1XC35|LAMB_ECODH Maltoporin OS=Escherichia coli (strain K12 / DH10B) GN=lamB PE=3 SV=1;>sp|C5A130|LAMB_ECOBW Maltoporin OS=Escherichia coli (strain K12 / MC4100 / BW2952) GN=lamB PE=3 SV=1;>sp|P02943|LAMB_ECOLI Maltoporin OS=Escherichia coli (strain K	5	1	1	1	0	0	0	0	0	0	1	0	0	0	0	0	0	1	0	0	0	0	0	0	1	3.4	3.4	3.4	49.912	446	446;446;446;446;445	1	1							1	6.8209e-05	0
Q7UBC6;B1XC40;C5A134;P0A7A7;P58130	Q7UBC6;B1XC40;C5A134;P0A7A7;P58130	1;1;1;1;1	1;1;1;1;1	1;1;1;1;1	Glycerol-3-phosphate acyltransferase	plsB	>sp|Q7UBC6|PLSB_SHIFL Glycerol-3-phosphate acyltransferase OS=Shigella flexneri GN=plsB PE=3 SV=1;>sp|B1XC40|PLSB_ECODH Glycerol-3-phosphate acyltransferase OS=Escherichia coli (strain K12 / DH10B) GN=plsB PE=3 SV=1;>sp|C5A134|PLSB_ECOBW Glycerol-3-phospha	5	1	1	1	0	0	0	0	0	0	1	0	0	0	0	0	0	1	0	0	0	0	0	0	1	2.9	2.9	2.9	93.729	827	827;807;807;807;807	1	1							1	1.8643e-06	0
B1XC52;C4ZPX7;P06992;Q83MG8;Q8XA14	B1XC52;C4ZPX7;P06992;Q83MG8;Q8XA14	1;1;1;1;1	1;1;1;1;1	1;1;1;1;1	Ribosomal RNA small subunit methyltransferase A	rsmA	>sp|B1XC52|RSMA_ECODH Ribosomal RNA small subunit methyltransferase A OS=Escherichia coli (strain K12 / DH10B) GN=rsmA PE=3 SV=1;>sp|C4ZPX7|RSMA_ECOBW Ribosomal RNA small subunit methyltransferase A OS=Escherichia coli (strain K12 / MC4100 / BW2952) GN=rsm	5	1	1	1	0	0	0	0	1	0	1	0	0	0	0	1	0	1	0	0	0	0	1	0	1	8.4	8.4	8.4	30.42	273	273;273;273;273;273	1	2					1		1	6.6693e-44	0
B1XC75;C4ZRJ3;P10408;Q83SN2;Q8X996	B1XC75;C4ZRJ3;P10408;Q83SN2;Q8X996	12;12;12;12;12	12;12;12;12;12	12;12;12;12;12	Protein translocase subunit SecA	secA	>sp|B1XC75|SECA_ECODH Protein translocase subunit SecA OS=Escherichia coli (strain K12 / DH10B) GN=secA PE=3 SV=1;>sp|C4ZRJ3|SECA_ECOBW Protein translocase subunit SecA OS=Escherichia coli (strain K12 / MC4100 / BW2952) GN=secA PE=3 SV=1;>sp|P10408|SECA_EC	5	12	12	12	0	0	0	0	5	0	11	0	0	0	0	5	0	11	0	0	0	0	5	0	11	16.1	16.1	16.1	102.02	901	901;901;901;901;901	1	18					5		13	1.1209e-203	0
B1XC94;C4ZRL2;P0A8E5;P0A8E6;P59396	B1XC94;C4ZRL2;P0A8E5;P0A8E6;P59396	2;2;2;2;2	2;2;2;2;2	2;2;2;2;2	UPF0231 protein yacL	yacL	>sp|B1XC94|YACL_ECODH UPF0231 protein yacL OS=Escherichia coli (strain K12 / DH10B) GN=yacL PE=3 SV=1;>sp|C4ZRL2|YACL_ECOBW UPF0231 protein yacL OS=Escherichia coli (strain K12 / MC4100 / BW2952) GN=yacL PE=3 SV=1;>sp|P0A8E5|YACL_ECOLI UPF0231 protein yacL	5	2	2	2	1	2	0	0	0	0	0	1	2	0	0	0	0	0	1	2	0	0	0	0	0	20	20	20	13.941	120	120;120;120;120;120	1	4	1	3						1.1427e-120	14.2
B1XCM4;C4ZYU1;P69913;P69915;P69918	B1XCM4;C4ZYU1;P69913;P69915;P69918	1;1;1;1;1	1;1;1;1;1	1;1;1;1;1	Carbon storage regulator	csrA	>sp|B1XCM4|CSRA_ECODH Carbon storage regulator OS=Escherichia coli (strain K12 / DH10B) GN=csrA PE=3 SV=1;>sp|C4ZYU1|CSRA_ECOBW Carbon storage regulator OS=Escherichia coli (strain K12 / MC4100 / BW2952) GN=csrA PE=3 SV=1;>sp|P69913|CSRA_ECOLI Carbon stora	5	1	1	1	0	0	0	1	0	1	1	0	0	0	1	0	1	1	0	0	0	1	0	1	1	11.5	11.5	11.5	6.8558	61	61;61;61;61;61	1	3				1		1	1	0.0052076	0
B1XCM5;P00957;Q7UBU3;Q8X3W8	B1XCM5;P00957;Q7UBU3;Q8X3W8	5;5;4;4	5;5;4;4	5;5;4;4	Alanine--tRNA ligase	alaS	>sp|B1XCM5|SYA_ECODH Alanine--tRNA ligase OS=Escherichia coli (strain K12 / DH10B) GN=alaS PE=3 SV=1;>sp|P00957|SYA_ECOLI Alanine--tRNA ligase OS=Escherichia coli (strain K12) GN=alaS PE=1 SV=2;>sp|Q7UBU3|SYA_SHIFL Alanine--tRNA ligase OS=Shigella flexneri	4	5	5	5	0	0	0	0	3	1	5	0	0	0	0	3	1	5	0	0	0	0	3	1	5	8.1	8.1	8.1	96.031	876	876;876;876;876	1	9					3	1	5	2.8715e-83	0
B1XCN6;C4ZYV4;P37013;P59402;Q8X854	B1XCN6;C4ZYV4;P37013;P59402;Q8X854	1;1;1;1;1	1;1;1;1;1	1;1;1;1;1	Anaerobic nitric oxide reductase transcription regulator norR	norR	>sp|B1XCN6|NORR_ECODH Anaerobic nitric oxide reductase transcription regulator norR OS=Escherichia coli (strain K12 / DH10B) GN=norR PE=2 SV=1;>sp|C4ZYV4|NORR_ECOBW Anaerobic nitric oxide reductase transcription regulator norR OS=Escherichia coli (strain K	5	1	1	1	0	0	0	0	0	0	1	0	0	0	0	0	0	1	0	0	0	0	0	0	1	5.4	5.4	5.4	55.236	504	504;504;504;504;504	1	1							1	3.1111e-07	0
B1XCR0;C4ZZN7;P23909;Q83QE9;Q9S6P8;P0A1Y0	B1XCR0;C4ZZN7;P23909;Q83QE9;Q9S6P8	5;5;5;5;5;2	5;5;5;5;5;2	5;5;5;5;5;2	DNA mismatch repair protein mutS	mutS	>sp|B1XCR0|MUTS_ECODH DNA mismatch repair protein mutS OS=Escherichia coli (strain K12 / DH10B) GN=mutS PE=3 SV=1;>sp|C4ZZN7|MUTS_ECOBW DNA mismatch repair protein mutS OS=Escherichia coli (strain K12 / MC4100 / BW2952) GN=mutS PE=3 SV=1;>sp|P23909|MUTS_EC	6	5	5	5	0	0	0	0	0	0	5	0	0	0	0	0	0	5	0	0	0	0	0	0	5	10.1	10.1	10.1	95.246	853	853;853;853;853;853;855	1	6							6	5.4769e-60	0
B1XCR9;C4ZZP7;P0A7A5;P0A7A6;Q83JY3	B1XCR9;C4ZZP7;P0A7A5;P0A7A6;Q83JY3	2;2;2;2;2	2;2;2;2;2	2;2;2;2;2	Protein-L-isoaspartate O-methyltransferase	pcm	>sp|B1XCR9|PIMT_ECODH Protein-L-isoaspartate O-methyltransferase OS=Escherichia coli (strain K12 / DH10B) GN=pcm PE=3 SV=1;>sp|C4ZZP7|PIMT_ECOBW Protein-L-isoaspartate O-methyltransferase OS=Escherichia coli (strain K12 / MC4100 / BW2952) GN=pcm PE=3 SV=1;	5	2	2	2	0	0	0	0	1	1	2	0	0	0	0	1	1	2	0	0	0	0	1	1	2	13	13	13	23.257	208	208;208;208;208;208	1	4					1	1	2	1.9418e-10	0
B1XD24;C4ZRP7;P23893;Q821C1;Q8X4V5	B1XD24;C4ZRP7;P23893;Q821C1;Q8X4V5	2;2;2;1;1	2;2;2;1;1	2;2;2;1;1	Glutamate-1-semialdehyde 2,1-aminomutase	hemL	>sp|B1XD24|GSA_ECODH Glutamate-1-semialdehyde 2,1-aminomutase OS=Escherichia coli (strain K12 / DH10B) GN=hemL PE=3 SV=1;>sp|C4ZRP7|GSA_ECOBW Glutamate-1-semialdehyde 2,1-aminomutase OS=Escherichia coli (strain K12 / MC4100 / BW2952) GN=hemL PE=3 SV=1;>sp|	5	2	2	2	0	0	0	0	1	0	2	0	0	0	0	1	0	2	0	0	0	0	1	0	2	8.2	8.2	8.2	45.366	426	426;426;426;426;426	1	3					1		2	1.1367e-10	0
B1XD26;C4ZRP9;P0ACC3;P0ACC5;P0ACC6	B1XD26;C4ZRP9;P0ACC3;P0ACC5;P0ACC6	1;1;1;1;1	1;1;1;1;1	1;1;1;1;1	Iron--sulfur cluster insertion protein erpA;Iron-sulfur cluster insertion protein erpA	erpA	>sp|B1XD26|ERPA_ECODH Iron--sulfur cluster insertion protein erpA OS=Escherichia coli (strain K12 / DH10B) GN=erpA PE=3 SV=1;>sp|C4ZRP9|ERPA_ECOBW Iron--sulfur cluster insertion protein erpA OS=Escherichia coli (strain K12 / MC4100 / BW2952) GN=erpA PE=3 S	5	1	1	1	0	0	0	0	1	1	0	0	0	0	0	1	1	0	0	0	0	0	1	1	0	10.5	10.5	10.5	12.1	114	114;114;114;114;114	1	2					1	1		0.0018889	0
B1XD33;C4ZRQ6;P62768;P62769;P62771	B1XD33;C4ZRQ6;P62768;P62769;P62771	3;3;3;3;3	3;3;3;3;3	3;3;3;3;3	UPF0325 protein yaeH	yaeH	>sp|B1XD33|YAEH_ECODH UPF0325 protein yaeH OS=Escherichia coli (strain K12 / DH10B) GN=yaeH PE=3 SV=1;>sp|C4ZRQ6|YAEH_ECOBW UPF0325 protein yaeH OS=Escherichia coli (strain K12 / MC4100 / BW2952) GN=yaeH PE=3 SV=1;>sp|P62768|YAEH_ECOLI UPF0325 protein yaeH	5	3	3	3	0	0	0	0	1	1	3	0	0	0	0	1	1	3	0	0	0	0	1	1	3	26.6	26.6	26.6	15.096	128	128;128;128;128;128	1	5					1	1	3	2.5268e-28	0
B1XD35;C4ZRQ8;P0A9D8;P0A9D9;Q8X8Y7	B1XD35;C4ZRQ8;P0A9D8;P0A9D9;Q8X8Y7	1;1;1;1;1	1;1;1;1;1	1;1;1;1;1	2,3,4,5-tetrahydropyridine-2,6-dicarboxylate N-succinyltransferase	dapD	>sp|B1XD35|DAPD_ECODH 2,3,4,5-tetrahydropyridine-2,6-dicarboxylate N-succinyltransferase OS=Escherichia coli (strain K12 / DH10B) GN=dapD PE=3 SV=1;>sp|C4ZRQ8|DAPD_ECOBW 2,3,4,5-tetrahydropyridine-2,6-dicarboxylate N-succinyltransferase OS=Escherichia coli	5	1	1	1	0	0	0	0	1	0	1	0	0	0	0	1	0	1	0	0	0	0	1	0	1	5.8	5.8	5.8	29.892	274	274;274;274;274;274	1	2					1		1	2.9617e-33	0
B1XD36;C4ZRQ9;P27249;Q83MD4;Q8X8Y6	B1XD36;C4ZRQ9;P27249;Q83MD4;Q8X8Y6	1;1;1;1;1	1;1;1;1;1	1;1;1;1;1	[Protein-PII] uridylyltransferase	glnD	>sp|B1XD36|GLND_ECODH [Protein-PII] uridylyltransferase OS=Escherichia coli (strain K12 / DH10B) GN=glnD PE=3 SV=1;>sp|C4ZRQ9|GLND_ECOBW [Protein-PII] uridylyltransferase OS=Escherichia coli (strain K12 / MC4100 / BW2952) GN=glnD PE=3 SV=1;>sp|P27249|GLND_	5	1	1	1	0	0	0	0	0	0	1	0	0	0	0	0	0	1	0	0	0	0	0	0	1	1.8	1.8	1.8	102.39	890	890;890;890;890;890	1	1							1	7.128e-10	0
B1XD38;C4ZRR1;P0A7V0;P0A7V2;Q83SL4	B1XD38;C4ZRR1;P0A7V0;P0A7V2;Q83SL4	17;17;17;17;17	17;17;17;17;17	17;17;17;17;17	30S ribosomal protein S2	rpsB	>sp|B1XD38|RS2_ECODH 30S ribosomal protein S2 OS=Escherichia coli (strain K12 / DH10B) GN=rpsB PE=3 SV=1;>sp|C4ZRR1|RS2_ECOBW 30S ribosomal protein S2 OS=Escherichia coli (strain K12 / MC4100 / BW2952) GN=rpsB PE=3 SV=1;>sp|P0A7V0|RS2_ECOLI 30S ribosomal p	5	17	17	17	2	1	5	1	11	9	17	2	1	5	1	11	9	17	2	1	5	1	11	9	17	80.5	80.5	80.5	26.743	241	241;241;241;241;241	1	93	3	1	7	1	13	14	54	1.0334e-273	9.5
B1XD39;C4ZRR2;P0A6P1;P0A6P3;P0A6P4	B1XD39;C4ZRR2;P0A6P1;P0A6P3;P0A6P4	2;2;2;2;2	2;2;2;2;2	2;2;2;2;2	Elongation factor Ts	tsf	>sp|B1XD39|EFTS_ECODH Elongation factor Ts OS=Escherichia coli (strain K12 / DH10B) GN=tsf PE=3 SV=1;>sp|C4ZRR2|EFTS_ECOBW Elongation factor Ts OS=Escherichia coli (strain K12 / MC4100 / BW2952) GN=tsf PE=3 SV=1;>sp|P0A6P1|EFTS_ECOLI Elongation factor Ts O	5	2	2	2	0	0	1	0	1	2	1	0	0	1	0	1	2	1	0	0	1	0	1	2	1	6.4	6.4	6.4	30.423	283	283;283;283;283;283	1	5			1		1	2	1	0.00033718	0
B1XD41;C4ZRR4;P0A805;P0A807;P0A808	B1XD41;C4ZRR4;P0A805;P0A807;P0A808	1;1;1;1;1	1;1;1;1;1	1;1;1;1;1	Ribosome-recycling factor	frr	>sp|B1XD41|RRF_ECODH Ribosome-recycling factor OS=Escherichia coli (strain K12 / DH10B) GN=frr PE=3 SV=1;>sp|C4ZRR4|RRF_ECOBW Ribosome-recycling factor OS=Escherichia coli (strain K12 / MC4100 / BW2952) GN=frr PE=3 SV=1;>sp|P0A805|RRF_ECOLI Ribosome-recycl	5	1	1	1	0	0	0	0	1	0	1	0	0	0	0	1	0	1	0	0	0	0	1	0	1	11.4	11.4	11.4	20.638	185	185;185;185;185;185	1	2					1		1	3.1895e-06	0
B1XD54;C4ZRS7;P0ABD5;P0ABD6;P0ABD7	B1XD54;C4ZRS7;P0ABD5;P0ABD6;P0ABD7	14;14;14;14;14	14;14;14;14;14	14;14;14;14;14	Acetyl-coenzyme A carboxylase carboxyl transferase subunit alpha	accA	>sp|B1XD54|ACCA_ECODH Acetyl-coenzyme A carboxylase carboxyl transferase subunit alpha OS=Escherichia coli (strain K12 / DH10B) GN=accA PE=3 SV=1;>sp|C4ZRS7|ACCA_ECOBW Acetyl-coenzyme A carboxylase carboxyl transferase subunit alpha OS=Escherichia coli (st	5	14	14	14	0	0	0	0	11	4	14	0	0	0	0	11	4	14	0	0	0	0	11	4	14	61.1	61.1	61.1	35.241	319	319;319;319;319;319	1	52					17	4	31	1.581e-169	0
B1XD64;C4ZRT7;P16659;Q83MC8;Q8X8W2	B1XD64;C4ZRT7;P16659;Q83MC8;Q8X8W2	1;1;1;1;1	1;1;1;1;1	1;1;1;1;1	Proline--tRNA ligase	proS	>sp|B1XD64|SYP_ECODH Proline--tRNA ligase OS=Escherichia coli (strain K12 / DH10B) GN=proS PE=3 SV=1;>sp|C4ZRT7|SYP_ECOBW Proline--tRNA ligase OS=Escherichia coli (strain K12 / MC4100 / BW2952) GN=proS PE=3 SV=1;>sp|P16659|SYP_ECOLI Proline--tRNA ligase OS	5	1	1	1	0	0	0	0	1	0	0	0	0	0	0	1	0	0	0	0	0	0	1	0	0	3	3	3	63.692	572	572;572;572;572;572	1	1					1			4.5101e-05	0
B1XDI9;C4ZZT2;P0A6P9;P0A6Q1;P0A6Q2	B1XDI9;C4ZZT2;P0A6P9;P0A6Q1;P0A6Q2	6;6;6;6;6	6;6;6;6;6	6;6;6;6;6	Enolase	eno	>sp|B1XDI9|ENO_ECODH Enolase OS=Escherichia coli (strain K12 / DH10B) GN=eno PE=3 SV=1;>sp|C4ZZT2|ENO_ECOBW Enolase OS=Escherichia coli (strain K12 / MC4100 / BW2952) GN=eno PE=3 SV=1;>sp|P0A6P9|ENO_ECOLI Enolase OS=Escherichia coli (strain K12) GN=eno PE=	5	6	6	6	0	0	3	4	6	1	6	0	0	3	4	6	1	6	0	0	3	4	6	1	6	23.4	23.4	23.4	45.654	432	432;432;432;432;432	1	24			5	4	8	1	6	7.8736e-96	0
B1XDJ0;C4ZZT3;P0A7E5;P0A7E7;P0A7E8	B1XDJ0;C4ZZT3;P0A7E5;P0A7E7;P0A7E8	3;3;3;3;3	3;3;3;3;3	3;3;3;3;3	CTP synthase	pyrG	>sp|B1XDJ0|PYRG_ECODH CTP synthase OS=Escherichia coli (strain K12 / DH10B) GN=pyrG PE=3 SV=1;>sp|C4ZZT3|PYRG_ECOBW CTP synthase OS=Escherichia coli (strain K12 / MC4100 / BW2952) GN=pyrG PE=3 SV=1;>sp|P0A7E5|PYRG_ECOLI CTP synthase OS=Escherichia coli (st	5	3	3	3	1	0	0	0	2	0	2	1	0	0	0	2	0	2	1	0	0	0	2	0	2	7.5	7.5	7.5	60.373	545	545;545;545;545;545	1	5	1				2		2	5.5441e-16	2.2
B1XDP6;C5A1D4;P0A6F9;P0A6G1;P0A6G2	B1XDP6;C5A1D4;P0A6F9;P0A6G1;P0A6G2	2;2;2;2;2	2;2;2;2;2	2;2;2;2;2	10 kDa chaperonin	groS	>sp|B1XDP6|CH10_ECODH 10 kDa chaperonin OS=Escherichia coli (strain K12 / DH10B) GN=groS PE=3 SV=1;>sp|C5A1D4|CH10_ECOBW 10 kDa chaperonin OS=Escherichia coli (strain K12 / MC4100 / BW2952) GN=groS PE=3 SV=1;>sp|P0A6F9|CH10_ECOLI 10 kDa chaperonin OS=Esche	5	2	2	2	0	0	1	1	1	2	1	0	0	1	1	1	2	1	0	0	1	1	1	2	1	24.7	24.7	24.7	10.387	97	97;97;97;97;97	1	7			1	1	1	3	1	1.0172e-05	0
B1XDP7;C5A1D5;P0A6F5;P0A6F7;P0A6F8;P0A521	B1XDP7;C5A1D5;P0A6F5;P0A6F7;P0A6F8	27;27;27;27;27;3	27;27;27;27;27;3	27;27;27;27;27;3	60 kDa chaperonin	groL	>sp|B1XDP7|CH60_ECODH 60 kDa chaperonin OS=Escherichia coli (strain K12 / DH10B) GN=groL PE=3 SV=1;>sp|C5A1D5|CH60_ECOBW 60 kDa chaperonin OS=Escherichia coli (strain K12 / MC4100 / BW2952) GN=groL PE=3 SV=1;>sp|P0A6F5|CH60_ECOLI 60 kDa chaperonin OS=Esche	6	27	27	27	2	11	20	27	16	10	20	2	11	20	27	16	10	20	2	11	20	27	16	10	20	59.9	59.9	59.9	57.328	548	548;548;548;548;548;540	1	161	2	14	26	61	23	11	24	0	3.8
B1XDS3;C4ZR49;P0A6X3;P0A6X5;P0A6X6	B1XDS3;C4ZR49;P0A6X3;P0A6X5;P0A6X6	1;1;1;1;1	1;1;1;1;1	1;1;1;1;1	Protein hfq	hfq	>sp|B1XDS3|HFQ_ECODH Protein hfq OS=Escherichia coli (strain K12 / DH10B) GN=hfq PE=3 SV=1;>sp|C4ZR49|HFQ_ECOBW Protein hfq OS=Escherichia coli (strain K12 / MC4100 / BW2952) GN=hfq PE=3 SV=1;>sp|P0A6X3|HFQ_ECOLI Protein hfq OS=Escherichia coli (strain K12	5	1	1	1	0	0	0	1	1	0	0	0	0	0	1	1	0	0	0	0	0	1	1	0	0	12.7	12.7	12.7	11.166	102	102;102;102;102;102	1	2				1	1			0.00041043	0
B1XDS8;C4ZR54;P0A7D4;P0A7D6;Q83P33	B1XDS8;C4ZR54;P0A7D4;P0A7D6;Q83P33	5;5;5;5;4	5;5;5;5;4	5;5;5;5;4	Adenylosuccinate synthetase	purA	>sp|B1XDS8|PURA_ECODH Adenylosuccinate synthetase OS=Escherichia coli (strain K12 / DH10B) GN=purA PE=3 SV=1;>sp|C4ZR54|PURA_ECOBW Adenylosuccinate synthetase OS=Escherichia coli (strain K12 / MC4100 / BW2952) GN=purA PE=3 SV=1;>sp|P0A7D4|PURA_ECOLI Adenyl	5	5	5	5	0	0	1	0	3	1	3	0	0	1	0	3	1	3	0	0	1	0	3	1	3	16	16	16	47.344	432	432;432;432;432;432	1	12			1		5	2	4	6.1892e-29	0
P02358;B1XDV1;C4ZR77;P0A4D1;P0A4D2	P02358;B1XDV1;C4ZR77;P0A4D1;P0A4D2	5;5;5;5;5	5;5;5;5;5	5;5;5;5;5	30S ribosomal protein S6;30S ribosomal protein S6, fully modified isoform;30S ribosomal protein S6, non-modified isoform;30S ribosomal protein S6	rpsF	>sp|P02358|RS6_ECOLI 30S ribosomal protein S6 OS=Escherichia coli (strain K12) GN=rpsF PE=1 SV=1;>sp|B1XDV1|RS6_ECODH 30S ribosomal protein S6 OS=Escherichia coli (strain K12 / DH10B) GN=rpsF PE=3 SV=1;>sp|C4ZR77|RS6_ECOBW 30S ribosomal protein S6 OS=Esche	5	5	5	5	1	4	4	4	4	4	4	1	4	4	4	4	4	4	1	4	4	4	4	4	4	44.4	44.4	44.4	15.703	135	135;131;131;131;131	1	46	1	7	10	8	9	5	6	7.2429e-57	5.2
B1XDV2;C4ZR79;P0A7T7;P0A7T9;P0A7U2	B1XDV2;C4ZR79;P0A7T7;P0A7T9;P0A7U2	3;3;3;3;3	3;3;3;3;3	3;3;3;3;3	30S ribosomal protein S18	rpsR	>sp|B1XDV2|RS18_ECODH 30S ribosomal protein S18 OS=Escherichia coli (strain K12 / DH10B) GN=rpsR PE=3 SV=1;>sp|C4ZR79|RS18_ECOBW 30S ribosomal protein S18 OS=Escherichia coli (strain K12 / MC4100 / BW2952) GN=rpsR PE=3 SV=1;>sp|P0A7T7|RS18_ECOLI 30S riboso	5	3	3	3	0	2	3	3	3	2	3	0	2	3	3	3	2	3	0	2	3	3	3	2	3	40	40	40	8.9863	75	75;75;75;75;75	1	138		2	65	33	23	2	13	1.6013e-47	0
B1XDV3;C4ZR80;P0A7R1;P0A7R3;P0A7R4	B1XDV3;C4ZR80;P0A7R1;P0A7R3;P0A7R4	10;10;10;10;10	10;10;10;10;10	10;10;10;10;10	50S ribosomal protein L9	rplI	>sp|B1XDV3|RL9_ECODH 50S ribosomal protein L9 OS=Escherichia coli (strain K12 / DH10B) GN=rplI PE=3 SV=1;>sp|C4ZR80|RL9_ECOBW 50S ribosomal protein L9 OS=Escherichia coli (strain K12 / MC4100 / BW2952) GN=rplI PE=3 SV=1;>sp|P0A7R1|RL9_ECOLI 50S ribosomal p	5	10	10	10	2	2	10	8	10	8	10	2	2	10	8	10	8	10	2	2	10	8	10	8	10	73.2	73.2	73.2	15.769	149	149;149;149;149;149	1	85	2	2	25	15	14	9	18	2.2507e-101	12.8
B1XDY5;C4ZT99;P0A7B5;P0A7B7;Q7UDL2	B1XDY5;C4ZT99;P0A7B5;P0A7B7;Q7UDL2	2;2;2;2;2	2;2;2;2;2	2;2;2;2;2	Glutamate 5-kinase	proB	>sp|B1XDY5|PROB_ECODH Glutamate 5-kinase OS=Escherichia coli (strain K12 / DH10B) GN=proB PE=3 SV=1;>sp|C4ZT99|PROB_ECOBW Glutamate 5-kinase OS=Escherichia coli (strain K12 / MC4100 / BW2952) GN=proB PE=3 SV=1;>sp|P0A7B5|PROB_ECOLI Glutamate 5-kinase OS=Es	5	2	2	2	0	0	0	0	0	0	2	0	0	0	0	0	0	2	0	0	0	0	0	0	2	5.4	5.4	5.4	39.056	367	367;367;367;367;367	1	2							2	0.0064045	0
B1XE70;C4ZWP8;P26616;Q83ML6;Q8XAS9	B1XE70;C4ZWP8;P26616;Q83ML6;Q8XAS9	1;1;1;1;1	1;1;1;1;1	1;1;1;1;1	NAD-dependent malic enzyme	maeA	>sp|B1XE70|MAO1_ECODH NAD-dependent malic enzyme OS=Escherichia coli (strain K12 / DH10B) GN=maeA PE=3 SV=1;>sp|C4ZWP8|MAO1_ECOBW NAD-dependent malic enzyme OS=Escherichia coli (strain K12 / MC4100 / BW2952) GN=maeA PE=3 SV=1;>sp|P26616|MAO1_ECOLI NAD-depe	5	1	1	1	0	0	0	0	0	0	1	0	0	0	0	0	0	1	0	0	0	0	0	0	1	5.3	5.3	5.3	63.197	565	565;565;565;565;565	1	1							1	3.3228e-25	0
B1XEJ5;C5A0I1;P0A8C4;P0A8C6;P0A8C7	B1XEJ5;C5A0I1;P0A8C4;P0A8C6;P0A8C7	1;1;1;1;1	1;1;1;1;1	1;1;1;1;1	UPF0149 protein ygfB	ygfB	>sp|B1XEJ5|YGFB_ECODH UPF0149 protein ygfB OS=Escherichia coli (strain K12 / DH10B) GN=ygfB PE=3 SV=1;>sp|C5A0I1|YGFB_ECOBW UPF0149 protein ygfB OS=Escherichia coli (strain K12 / MC4100 / BW2952) GN=ygfB PE=3 SV=1;>sp|P0A8C4|YGFB_ECOLI UPF0149 protein ygfB	5	1	1	1	1	0	0	0	0	0	0	1	0	0	0	0	0	0	1	0	0	0	0	0	0	13.5	13.5	13.5	21.229	192	192;192;192;192;192	1	2	2							5.7856e-15	13.5
B1XEK1;C5A0I6;P0A8S1;P0A8S3;P0A8S4	B1XEK1;C5A0I6;P0A8S1;P0A8S3;P0A8S4	4;4;4;4;4	4;4;4;4;4	4;4;4;4;4	Chromosome initiation inhibitor	iciA	>sp|B1XEK1|ICIA_ECODH Chromosome initiation inhibitor OS=Escherichia coli (strain K12 / DH10B) GN=iciA PE=3 SV=1;>sp|C5A0I6|ICIA_ECOBW Chromosome initiation inhibitor OS=Escherichia coli (strain K12 / MC4100 / BW2952) GN=iciA PE=3 SV=1;>sp|P0A8S1|ICIA_ECOL	5	4	4	4	0	0	0	0	1	1	4	0	0	0	0	1	1	4	0	0	0	0	1	1	4	18.5	18.5	18.5	33.471	297	297;297;297;297;297	1	6					1	1	4	8.4106e-33	0
B1XEL6;C4ZRA8;P0A8X0;P0A8X1;Q83P53	B1XEL6;C4ZRA8;P0A8X0;P0A8X1;Q83P53	1;1;1;1;1	1;1;1;1;1	1;1;1;1;1	UPF0307 protein yjgA	yjgA	>sp|B1XEL6|YJGA_ECODH UPF0307 protein yjgA OS=Escherichia coli (strain K12 / DH10B) GN=yjgA PE=3 SV=1;>sp|C4ZRA8|YJGA_ECOBW UPF0307 protein yjgA OS=Escherichia coli (strain K12 / MC4100 / BW2952) GN=yjgA PE=3 SV=1;>sp|P0A8X0|YJGA_ECOLI UPF0307 protein yjgA	5	1	1	1	0	0	0	0	1	0	1	0	0	0	0	1	0	1	0	0	0	0	1	0	1	11.5	11.5	11.5	21.359	183	183;183;183;183;183	1	2					1		1	4.3708e-16	0
B1XEN9;C4ZRD1;P68767;P68768;Q83P64	B1XEN9;C4ZRD1;P68767;P68768;Q83P64	3;3;3;3;3	3;3;3;3;3	3;3;3;3;3	Probable cytosol aminopeptidase;Cytosol aminopeptidase	pepA	>sp|B1XEN9|AMPA_ECODH Probable cytosol aminopeptidase OS=Escherichia coli (strain K12 / DH10B) GN=pepA PE=3 SV=1;>sp|C4ZRD1|AMPA_ECOBW Probable cytosol aminopeptidase OS=Escherichia coli (strain K12 / MC4100 / BW2952) GN=pepA PE=3 SV=1;>sp|P68767|AMPA_ECOL	5	3	3	3	0	0	0	3	0	0	0	0	0	0	3	0	0	0	0	0	0	3	0	0	0	6	6	6	54.879	503	503;503;503;503;503	1	3				3				6.0835e-09	0
B1XEZ4;C4ZTG3;P0A847;P0A849;Q54177	B1XEZ4;C4ZTG3;P0A847;P0A849;Q54177	1;1;1;1;1	1;1;1;1;1	1;1;1;1;1	Queuine tRNA-ribosyltransferase	tgt	>sp|B1XEZ4|TGT_ECODH Queuine tRNA-ribosyltransferase OS=Escherichia coli (strain K12 / DH10B) GN=tgt PE=3 SV=1;>sp|C4ZTG3|TGT_ECOBW Queuine tRNA-ribosyltransferase OS=Escherichia coli (strain K12 / MC4100 / BW2952) GN=tgt PE=3 SV=1;>sp|P0A847|TGT_ECOLI Que	5	1	1	1	0	0	1	0	0	0	0	0	0	1	0	0	0	0	0	0	1	0	0	0	0	2.9	2.9	2.9	42.593	375	375;375;375;375;375	1	1			1					1.3848e-06	0
B1XF03;C4ZTH2;P61714;P61717;P61718	B1XF03;C4ZTH2;P61714;P61717;P61718	3;3;3;3;3	3;3;3;3;3	3;3;3;3;3	6,7-dimethyl-8-ribityllumazine synthase	ribH	>sp|B1XF03|RISB_ECODH 6,7-dimethyl-8-ribityllumazine synthase OS=Escherichia coli (strain K12 / DH10B) GN=ribH PE=3 SV=1;>sp|C4ZTH2|RISB_ECOBW 6,7-dimethyl-8-ribityllumazine synthase OS=Escherichia coli (strain K12 / MC4100 / BW2952) GN=ribH PE=3 SV=1;>sp|	5	3	3	3	0	0	0	0	3	0	3	0	0	0	0	3	0	3	0	0	0	0	3	0	3	37.8	37.8	37.8	16.156	156	156;156;156;156;156	1	7					3		4	2.8356e-41	0
B1XF08;C4ZTH7;P77488;Q83SG2;Q8XE76	B1XF08;C4ZTH7;P77488;Q83SG2;Q8XE76	2;2;2;2;2	2;2;2;2;2	2;2;2;2;2	1-deoxy-D-xylulose-5-phosphate synthase	dxs	>sp|B1XF08|DXS_ECODH 1-deoxy-D-xylulose-5-phosphate synthase OS=Escherichia coli (strain K12 / DH10B) GN=dxs PE=3 SV=1;>sp|C4ZTH7|DXS_ECOBW 1-deoxy-D-xylulose-5-phosphate synthase OS=Escherichia coli (strain K12 / MC4100 / BW2952) GN=dxs PE=3 SV=1;>sp|P774	5	2	2	2	0	0	0	0	0	0	2	0	0	0	0	0	0	2	0	0	0	0	0	0	2	3.7	3.7	3.7	67.616	620	620;620;620;620;620	1	2							2	2.5942e-05	0
B1XF10;C4ZTH9;P0A8G9;P0A8H1;P0A8H2	B1XF10;C4ZTH9;P0A8G9;P0A8H1;P0A8H2	2;2;2;2;2	2;2;2;2;2	2;2;2;2;2	Exodeoxyribonuclease 7 small subunit	xseB	>sp|B1XF10|EX7S_ECODH Exodeoxyribonuclease 7 small subunit OS=Escherichia coli (strain K12 / DH10B) GN=xseB PE=3 SV=1;>sp|C4ZTH9|EX7S_ECOBW Exodeoxyribonuclease 7 small subunit OS=Escherichia coli (strain K12 / MC4100 / BW2952) GN=xseB PE=3 SV=1;>sp|P0A8G9	5	2	2	2	0	0	1	2	2	1	2	0	0	1	2	2	1	2	0	0	1	2	2	1	2	35	35	35	8.9518	80	80;80;80;80;80	1	9			1	3	2	1	2	4.16e-15	0
B1XF11;C4ZTI0;P77718;Q83SG1;Q8XE74	B1XF11;C4ZTI0;P77718;Q83SG1;Q8XE74	1;1;1;1;1	1;1;1;1;1	1;1;1;1;1	tRNA sulfurtransferase	thiI	>sp|B1XF11|THII_ECODH tRNA sulfurtransferase OS=Escherichia coli (strain K12 / DH10B) GN=thiI PE=3 SV=1;>sp|C4ZTI0|THII_ECOBW tRNA sulfurtransferase OS=Escherichia coli (strain K12 / MC4100 / BW2952) GN=thiI PE=3 SV=1;>sp|P77718|THII_ECOLI tRNA sulfurtrans	5	1	1	1	0	0	1	0	1	0	1	0	0	1	0	1	0	1	0	0	1	0	1	0	1	3.3	3.3	3.3	54.972	482	482;482;482;482;482	1	3			1		1		1	7.0269e-09	0
B1XFA4;C5A0L1;P0A817;P0A819;P0A820	B1XFA4;C5A0L1;P0A817;P0A819;P0A820	4;4;4;4;4	4;4;4;4;4	4;4;4;4;4	S-adenosylmethionine synthase	metK	>sp|B1XFA4|METK_ECODH S-adenosylmethionine synthase OS=Escherichia coli (strain K12 / DH10B) GN=metK PE=3 SV=1;>sp|C5A0L1|METK_ECOBW S-adenosylmethionine synthase OS=Escherichia coli (strain K12 / MC4100 / BW2952) GN=metK PE=3 SV=1;>sp|P0A817|METK_ECOLI S-	5	4	4	4	0	1	0	0	4	2	4	0	1	0	0	4	2	4	0	1	0	0	4	2	4	12.5	12.5	12.5	41.951	384	384;384;384;384;384	1	11		1			4	2	4	1.7929e-50	0
B1XFJ2;P07650;Q83P01;Q8XB35	B1XFJ2;P07650;Q83P01;Q8XB35	4;4;4;4	4;4;4;4	4;4;4;4	Thymidine phosphorylase	deoA	>sp|B1XFJ2|TYPH_ECODH Thymidine phosphorylase OS=Escherichia coli (strain K12 / DH10B) GN=deoA PE=3 SV=1;>sp|P07650|TYPH_ECOLI Thymidine phosphorylase OS=Escherichia coli (strain K12) GN=deoA PE=1 SV=3;>sp|Q83P01|TYPH_SHIFL Thymidine phosphorylase OS=Shige	4	4	4	4	0	1	0	1	0	0	4	0	1	0	1	0	0	4	0	1	0	1	0	0	4	11.4	11.4	11.4	47.207	440	440;440;440;440	1	6		1		1			4	1.4157e-16	0
B1XFJ3;C4ZT65;P0A6K6;P0A6K8;P0A6K9	B1XFJ3;C4ZT65;P0A6K6;P0A6K8;P0A6K9	1;1;1;1;1	1;1;1;1;1	1;1;1;1;1	Phosphopentomutase	deoB	>sp|B1XFJ3|DEOB_ECODH Phosphopentomutase OS=Escherichia coli (strain K12 / DH10B) GN=deoB PE=3 SV=1;>sp|C4ZT65|DEOB_ECOBW Phosphopentomutase OS=Escherichia coli (strain K12 / MC4100 / BW2952) GN=deoB PE=3 SV=1;>sp|P0A6K6|DEOB_ECOLI Phosphopentomutase OS=Es	5	1	1	1	0	0	0	0	0	0	1	0	0	0	0	0	0	1	0	0	0	0	0	0	1	2.2	2.2	2.2	44.369	407	407;407;407;407;407	1	1							1	0.0020194	0
B1XFJ4;C4ZT66;P0ABP8;P0ABP9;Q83P00	B1XFJ4;C4ZT66;P0ABP8;P0ABP9;Q83P00	1;1;1;1;1	1;1;1;1;1	1;1;1;1;1	Purine nucleoside phosphorylase deoD-type	deoD	>sp|B1XFJ4|DEOD_ECODH Purine nucleoside phosphorylase deoD-type OS=Escherichia coli (strain K12 / DH10B) GN=deoD PE=3 SV=1;>sp|C4ZT66|DEOD_ECOBW Purine nucleoside phosphorylase deoD-type OS=Escherichia coli (strain K12 / MC4100 / BW2952) GN=deoD PE=3 SV=1;	5	1	1	1	0	0	0	0	1	0	0	0	0	0	0	1	0	0	0	0	0	0	1	0	0	5	5	5	25.95	239	239;239;239;239;239	1	1					1			0.00055065	0
B1XFM4;C4ZTJ3;P0A850;P0A851;P0A852	B1XFM4;C4ZTJ3;P0A850;P0A851;P0A852	17;17;17;17;17	17;17;17;17;17	17;17;17;17;17	Trigger factor	tig	>sp|B1XFM4|TIG_ECODH Trigger factor OS=Escherichia coli (strain K12 / DH10B) GN=tig PE=3 SV=1;>sp|C4ZTJ3|TIG_ECOBW Trigger factor OS=Escherichia coli (strain K12 / MC4100 / BW2952) GN=tig PE=3 SV=1;>sp|P0A850|TIG_ECOLI Trigger factor OS=Escherichia coli (s	5	17	17	17	0	0	2	0	14	9	17	0	0	2	0	14	9	17	0	0	2	0	14	9	17	44	44	44	48.192	432	432;432;432;432;432	1	54			2		16	13	23	2.1406e-145	0
B1XFM6;C4ZTJ5;P0A6H1;P0A6H3;P0A6H4	B1XFM6;C4ZTJ5;P0A6H1;P0A6H3;P0A6H4	19;19;19;19;19	19;19;19;19;19	19;19;19;19;19	ATP-dependent Clp protease ATP-binding subunit ClpX	clpX	>sp|B1XFM6|CLPX_ECODH ATP-dependent Clp protease ATP-binding subunit ClpX OS=Escherichia coli (strain K12 / DH10B) GN=clpX PE=3 SV=1;>sp|C4ZTJ5|CLPX_ECOBW ATP-dependent Clp protease ATP-binding subunit ClpX OS=Escherichia coli (strain K12 / MC4100 / BW2952	5	19	19	19	0	0	0	0	13	7	19	0	0	0	0	13	7	19	0	0	0	0	13	7	19	58.7	58.7	58.7	46.355	424	424;424;424;424;424	1	51					17	7	27	5.0017e-259	0
B1XFQ8;C4ZUS5;P0A8B5;P0A8B7;P0A8C0	B1XFQ8;C4ZUS5;P0A8B5;P0A8B7;P0A8C0	6;6;6;6;6	6;6;6;6;6	6;6;6;6;6	UPF0133 protein ybaB	ybaB	>sp|B1XFQ8|YBAB_ECODH UPF0133 protein ybaB OS=Escherichia coli (strain K12 / DH10B) GN=ybaB PE=3 SV=1;>sp|C4ZUS5|YBAB_ECOBW UPF0133 protein ybaB OS=Escherichia coli (strain K12 / MC4100 / BW2952) GN=ybaB PE=3 SV=1;>sp|P0A8B5|YBAB_ECOLI UPF0133 protein ybaB	5	6	6	6	0	1	0	0	4	2	5	0	1	0	0	4	2	5	0	1	0	0	4	2	5	58.7	58.7	58.7	12.015	109	109;109;109;109;109	1	14		1			4	2	7	8.1439e-22	0
B1XFU1;C4ZY92;P58324;P77611;Q83RB9	B1XFU1;C4ZY92;P58324;P77611;Q83RB9	2;2;2;2;2	2;2;2;2;2	2;2;2;2;2	Electron transport complex protein rnfC	rnfC	>sp|B1XFU1|RNFC_ECODH Electron transport complex protein rnfC OS=Escherichia coli (strain K12 / DH10B) GN=rnfC PE=3 SV=1;>sp|C4ZY92|RNFC_ECOBW Electron transport complex protein rnfC OS=Escherichia coli (strain K12 / MC4100 / BW2952) GN=rnfC PE=3 SV=1;>sp|	5	2	2	2	0	0	1	1	0	0	1	0	0	1	1	0	0	1	0	0	1	1	0	0	1	4.5	4.5	4.5	80.171	740	740;740;740;740;740	1	3			1	1			1	0.00083486	0
B1XFV0;C4ZYA1;P0AFI7;P0AFI8;Q8X647	B1XFV0;C4ZYA1;P0AFI7;P0AFI8;Q8X647	5;5;5;5;5	5;5;5;5;5	5;5;5;5;5	Pyridoxine/pyridoxamine 5-phosphate oxidase	pdxH	>sp|B1XFV0|PDXH_ECODH Pyridoxine/pyridoxamine 5-phosphate oxidase OS=Escherichia coli (strain K12 / DH10B) GN=pdxH PE=3 SV=1;>sp|C4ZYA1|PDXH_ECOBW Pyridoxine/pyridoxamine 5-phosphate oxidase OS=Escherichia coli (strain K12 / MC4100 / BW2952) GN=pdxH PE=3	5	5	5	5	0	0	0	0	1	0	5	0	0	0	0	1	0	5	0	0	0	0	1	0	5	29.8	29.8	29.8	25.545	218	218;218;218;218;218	1	6					1		5	1.3065e-21	0
B1XG19;C4ZYH4;P0A6X7;P0A6X9;P0A6Y0	B1XG19;C4ZYH4;P0A6X7;P0A6X9;P0A6Y0	5;5;5;5;5	5;5;5;5;5	5;5;5;5;5	Integration host factor subunit alpha	ihfA	>sp|B1XG19|IHFA_ECODH Integration host factor subunit alpha OS=Escherichia coli (strain K12 / DH10B) GN=ihfA PE=3 SV=1;>sp|C4ZYH4|IHFA_ECOBW Integration host factor subunit alpha OS=Escherichia coli (strain K12 / MC4100 / BW2952) GN=ihfA PE=3 SV=1;>sp|P0A6	5	5	5	5	1	3	4	5	5	2	4	1	3	4	5	5	2	4	1	3	4	5	5	2	4	50.5	50.5	50.5	11.354	99	99;99;99;99;99	1	27	1	4	5	6	5	2	4	1.6418e-41	10.1
B1XG23;C4ZYH8;P0A7L3;P0A7L5;Q83RG1	B1XG23;C4ZYH8;P0A7L3;P0A7L5;Q83RG1	9;9;9;9;8	9;9;9;9;8	9;9;9;9;8	50S ribosomal protein L20	rplT	>sp|B1XG23|RL20_ECODH 50S ribosomal protein L20 OS=Escherichia coli (strain K12 / DH10B) GN=rplT PE=3 SV=1;>sp|C4ZYH8|RL20_ECOBW 50S ribosomal protein L20 OS=Escherichia coli (strain K12 / MC4100 / BW2952) GN=rplT PE=3 SV=1;>sp|P0A7L3|RL20_ECOLI 50S riboso	5	9	9	9	3	3	7	4	7	7	9	3	3	7	4	7	7	9	3	3	7	4	7	7	9	43.2	43.2	43.2	13.497	118	118;118;118;118;118	1	77	4	6	13	6	11	8	29	9.659e-27	15.3
B1XG24;C4ZYH9;P0A7Q1;P0A7Q2;P0A7Q5	B1XG24;C4ZYH9;P0A7Q1;P0A7Q2;P0A7Q5	1;1;1;1;1	1;1;1;1;1	1;1;1;1;1	50S ribosomal protein L35	rpmI	>sp|B1XG24|RL35_ECODH 50S ribosomal protein L35 OS=Escherichia coli (strain K12 / DH10B) GN=rpmI PE=3 SV=1;>sp|C4ZYH9|RL35_ECOBW 50S ribosomal protein L35 OS=Escherichia coli (strain K12 / MC4100 / BW2952) GN=rpmI PE=3 SV=1;>sp|P0A7Q1|RL35_ECOLI 50S riboso	5	1	1	1	0	0	1	1	1	1	1	0	0	1	1	1	1	1	0	0	1	1	1	1	1	20	20	20	7.2888	65	65;65;65;65;65	1	5			1	1	1	1	1	1.1663e-05	0
B1XG57;C4ZQW9;P76658;Q7AAQ7;Q7UBI8	B1XG57;C4ZQW9;P76658;Q7AAQ7;Q7UBI8	3;3;3;3;3	3;3;3;3;3	3;3;3;3;3	Bifunctional protein hldE;D-beta-D-heptose 7-phosphate kinase;D-beta-D-heptose 1-phosphate adenosyltransferase	hldE	>sp|B1XG57|HLDE_ECODH Bifunctional protein hldE OS=Escherichia coli (strain K12 / DH10B) GN=hldE PE=3 SV=1;>sp|C4ZQW9|HLDE_ECOBW Bifunctional protein hldE OS=Escherichia coli (strain K12 / MC4100 / BW2952) GN=hldE PE=3 SV=1;>sp|P76658|HLDE_ECOLI Bifunction	5	3	3	3	0	0	0	0	3	0	3	0	0	0	0	3	0	3	0	0	0	0	3	0	3	10.1	10.1	10.1	51.05	477	477;477;477;477;477	1	6					3		3	4.7039e-137	0
B1XG70;C4ZQY2;P68679;P68681;P68685	B1XG70;C4ZQY2;P68679;P68681;P68685	4;4;4;4;4	4;4;4;4;4	4;4;4;4;4	30S ribosomal protein S21	rpsU	>sp|B1XG70|RS21_ECODH 30S ribosomal protein S21 OS=Escherichia coli (strain K12 / DH10B) GN=rpsU PE=3 SV=1;>sp|C4ZQY2|RS21_ECOBW 30S ribosomal protein S21 OS=Escherichia coli (strain K12 / MC4100 / BW2952) GN=rpsU PE=3 SV=1;>sp|P68679|RS21_ECOLI 30S riboso	5	4	4	4	0	3	4	3	4	4	3	0	3	4	3	4	4	3	0	3	4	3	4	4	3	42.3	42.3	42.3	8.4999	71	71;71;71;71;71	1	43		4	8	6	13	7	5	1.3488e-43	0
B1XG88;P42596;Q8XAK8	B1XG88;P42596;Q8XAK8	1;1;1	1;1;1	1;1;1	Ribosomal RNA large subunit methyltransferase G	rlmG	>sp|B1XG88|RLMG_ECODH Ribosomal RNA large subunit methyltransferase G OS=Escherichia coli (strain K12 / DH10B) GN=rlmG PE=3 SV=1;>sp|P42596|RLMG_ECOLI Ribosomal RNA large subunit methyltransferase G OS=Escherichia coli (strain K12) GN=rlmG PE=1 SV=2;>sp|Q8	3	1	1	1	0	0	1	0	0	0	0	0	0	1	0	0	0	0	0	0	1	0	0	0	0	7.9	7.9	7.9	42.331	378	378;378;378	1	1			1					1.7311e-43	0
B1XG96;C4ZR08;P0A8G3;P0A8G5;Q8XAI7	B1XG96;C4ZR08;P0A8G3;P0A8G5;Q8XAI7	2;2;2;2;2	2;2;2;2;2	2;2;2;2;2	Uronate isomerase	uxaC	>sp|B1XG96|UXAC_ECODH Uronate isomerase OS=Escherichia coli (strain K12 / DH10B) GN=uxaC PE=3 SV=1;>sp|C4ZR08|UXAC_ECOBW Uronate isomerase OS=Escherichia coli (strain K12 / MC4100 / BW2952) GN=uxaC PE=3 SV=1;>sp|P0A8G3|UXAC_ECOLI Uronate isomerase OS=Esche	5	2	2	2	0	1	1	1	0	0	0	0	1	1	1	0	0	0	0	1	1	1	0	0	0	5.7	5.7	5.7	53.987	470	470;470;470;470;470	1	3		1	1	1				0.0015232	0
B1XGI1;C4ZYI1;P0A8M3;P0A8M5;Q8XE27	B1XGI1;C4ZYI1;P0A8M3;P0A8M5;Q8XE27	1;1;1;1;1	1;1;1;1;1	1;1;1;1;1	Threonine--tRNA ligase	thrS	>sp|B1XGI1|SYT_ECODH Threonine--tRNA ligase OS=Escherichia coli (strain K12 / DH10B) GN=thrS PE=3 SV=1;>sp|C4ZYI1|SYT_ECOBW Threonine--tRNA ligase OS=Escherichia coli (strain K12 / MC4100 / BW2952) GN=thrS PE=3 SV=1;>sp|P0A8M3|SYT_ECOLI Threonine--tRNA lig	5	1	1	1	0	0	0	1	0	0	0	0	0	0	1	0	0	0	0	0	0	1	0	0	0	1.9	1.9	1.9	74.013	642	642;642;642;642;642	1	1				1				0.0052045	0
B1XGX6;C4ZSQ5;P05055;Q8X9M3;Q83JG0	B1XGX6;C4ZSQ5;P05055;Q8X9M3;Q83JG0	15;15;15;15;14	15;15;15;15;14	15;15;15;15;14	Polyribonucleotide nucleotidyltransferase	pnp	>sp|B1XGX6|PNP_ECODH Polyribonucleotide nucleotidyltransferase OS=Escherichia coli (strain K12 / DH10B) GN=pnp PE=3 SV=2;>sp|C4ZSQ5|PNP_ECOBW Polyribonucleotide nucleotidyltransferase OS=Escherichia coli (strain K12 / MC4100 / BW2952) GN=pnp PE=3 SV=1;>sp|	5	15	15	15	1	2	14	5	9	2	9	1	2	14	5	9	2	9	1	2	14	5	9	2	9	29.5	29.5	29.5	77.1	711	711;711;711;711;711	1	47	1	2	17	5	10	2	10	3.7914e-119	1.5
B1XGX7;C4ZSQ6;P0ADZ4;P0ADZ6;Q8X9M2	B1XGX7;C4ZSQ6;P0ADZ4;P0ADZ6;Q8X9M2	5;5;5;5;4	5;5;5;5;4	5;5;5;5;4	30S ribosomal protein S15	rpsO	>sp|B1XGX7|RS15_ECODH 30S ribosomal protein S15 OS=Escherichia coli (strain K12 / DH10B) GN=rpsO PE=3 SV=1;>sp|C4ZSQ6|RS15_ECOBW 30S ribosomal protein S15 OS=Escherichia coli (strain K12 / MC4100 / BW2952) GN=rpsO PE=3 SV=1;>sp|P0ADZ4|RS15_ECOLI 30S riboso	5	5	5	5	4	5	5	5	5	3	5	4	5	5	5	5	3	5	4	5	5	5	5	3	5	67.4	67.4	67.4	10.269	89	89;89;89;89;89	1	50	9	7	7	8	10	3	6	1.2956e-37	57.3
B1XGX9;C4ZSQ8;P0A7G2;P0A7G4;P0A7G5	B1XGX9;C4ZSQ8;P0A7G2;P0A7G4;P0A7G5	1;1;1;1;1	1;1;1;1;1	1;1;1;1;1	Ribosome-binding factor A	rbfA	>sp|B1XGX9|RBFA_ECODH Ribosome-binding factor A OS=Escherichia coli (strain K12 / DH10B) GN=rbfA PE=3 SV=1;>sp|C4ZSQ8|RBFA_ECOBW Ribosome-binding factor A OS=Escherichia coli (strain K12 / MC4100 / BW2952) GN=rbfA PE=3 SV=1;>sp|P0A7G2|RBFA_ECOLI Ribosome-b	5	1	1	1	0	0	0	0	0	0	1	0	0	0	0	0	0	1	0	0	0	0	0	0	1	7.5	7.5	7.5	15.154	133	133;133;133;133;133	1	1							1	0.0029552	0
B1XGY0;C4ZSQ9;P0A705;P0A706;Q83JF9	B1XGY0;C4ZSQ9;P0A705;P0A706;Q83JF9	18;18;18;18;17	18;18;18;18;17	18;18;18;18;17	Translation initiation factor IF-2	infB	>sp|B1XGY0|IF2_ECODH Translation initiation factor IF-2 OS=Escherichia coli (strain K12 / DH10B) GN=infB PE=3 SV=1;>sp|C4ZSQ9|IF2_ECOBW Translation initiation factor IF-2 OS=Escherichia coli (strain K12 / MC4100 / BW2952) GN=infB PE=3 SV=1;>sp|P0A705|IF2_E	5	18	18	18	3	0	10	6	13	6	15	3	0	10	6	13	6	15	3	0	10	6	13	6	15	30.8	30.8	30.8	97.349	890	890;890;890;890;882	1	56	3		11	7	14	6	15	1.8197e-114	5.8
C4ZSR1;P0A8B0;P0A8B1;B1XGY2;P0A8A8	C4ZSR1;P0A8B0;P0A8B1;B1XGY2;P0A8A8	2;2;2;2;2	2;2;2;2;2	2;2;2;2;2	Ribosome maturation factor RimP	rimP	>sp|C4ZSR1|RIMP_ECOBW Ribosome maturation factor RimP OS=Escherichia coli (strain K12 / MC4100 / BW2952) GN=rimP PE=3 SV=1;>sp|P0A8B0|RIMP_ECO57 Ribosome maturation factor RimP OS=Escherichia coli O157:H7 GN=rimP PE=3 SV=1;>sp|P0A8B1|RIMP_SHIFL Ribosome ma	5	2	2	2	0	0	2	2	1	0	0	0	0	2	2	1	0	0	0	0	2	2	1	0	0	11.8	11.8	11.8	16.821	152	152;152;152;150;150	1	5			2	2	1			3.0893e-06	0
B1XGY6;C4ZSR5;P31120;Q83Q15;Q8X9L2	B1XGY6;C4ZSR5;P31120;Q83Q15;Q8X9L2	2;2;2;2;2	2;2;2;2;2	2;2;2;2;2	Phosphoglucosamine mutase	glmM	>sp|B1XGY6|GLMM_ECODH Phosphoglucosamine mutase OS=Escherichia coli (strain K12 / DH10B) GN=glmM PE=3 SV=1;>sp|C4ZSR5|GLMM_ECOBW Phosphoglucosamine mutase OS=Escherichia coli (strain K12 / MC4100 / BW2952) GN=glmM PE=3 SV=1;>sp|P31120|GLMM_ECOLI Phosphoglu	5	2	2	2	0	0	2	1	2	2	2	0	0	2	1	2	2	2	0	0	2	1	2	2	2	5.8	5.8	5.8	47.543	445	445;445;445;445;445	1	9			2	1	2	2	2	6.1026e-08	0
B1XGY9;C4ZSR8;P0C0R7;P0C0R8;P0C0S0	B1XGY9;C4ZSR8;P0C0R7;P0C0R8;P0C0S0	4;4;4;4;4	4;4;4;4;4	4;4;4;4;4	Ribosomal RNA large subunit methyltransferase E	rlmE	>sp|B1XGY9|RLME_ECODH Ribosomal RNA large subunit methyltransferase E OS=Escherichia coli (strain K12 / DH10B) GN=rlmE PE=3 SV=1;>sp|C4ZSR8|RLME_ECOBW Ribosomal RNA large subunit methyltransferase E OS=Escherichia coli (strain K12 / MC4100 / BW2952) GN=rlm	5	4	4	4	0	0	0	0	0	1	4	0	0	0	0	0	1	4	0	0	0	0	0	1	4	34.9	34.9	34.9	23.335	209	209;209;209;209;209	1	5						1	4	8.7693e-45	0
B1XH99;C4ZZI8;P45577;Q83RJ2;Q8XCM4	B1XH99;C4ZZI8;P45577;Q83RJ2;Q8XCM4	12;12;12;10;10	12;12;12;10;10	12;12;12;10;10	ProP effector	proQ	>sp|B1XH99|PROQ_ECODH ProP effector OS=Escherichia coli (strain K12 / DH10B) GN=proQ PE=3 SV=1;>sp|C4ZZI8|PROQ_ECOBW ProP effector OS=Escherichia coli (strain K12 / MC4100 / BW2952) GN=proQ PE=3 SV=1;>sp|P45577|PROQ_ECOLI ProP effector OS=Escherichia coli	5	12	12	12	2	1	5	4	7	5	12	2	1	5	4	7	5	12	2	1	5	4	7	5	12	52.6	52.6	52.6	25.892	232	232;232;232;232;232	1	41	2	1	6	5	8	6	13	1.2581e-61	8.2
B1XHF9;P42641;Q83Q14;Q8X9K7	B1XHF9;P42641;Q83Q14;Q8X9K7	3;3;3;3	3;3;3;3	3;3;3;3	GTPase obg;GTPase ObgE/CgtA	obg;obgE	>sp|B1XHF9|OBG_ECODH GTPase obg OS=Escherichia coli (strain K12 / DH10B) GN=obg PE=3 SV=1;>sp|P42641|OBG_ECOLI GTPase ObgE/CgtA OS=Escherichia coli (strain K12) GN=obgE PE=1 SV=1;>sp|Q83Q14|OBG_SHIFL GTPase obg OS=Shigella flexneri GN=obg PE=3 SV=1;>sp|Q8X	4	3	3	3	0	0	0	0	3	1	1	0	0	0	0	3	1	1	0	0	0	0	3	1	1	12.3	12.3	12.3	43.285	390	390;390;390;390	1	7					4	1	2	5.0762e-11	0
B1XHG1;C4ZSS4;P0A7L8;P0A7M0;P0A7M1	B1XHG1;C4ZSS4;P0A7L8;P0A7M0;P0A7M1	5;5;5;5;5	5;5;5;5;5	5;5;5;5;5	50S ribosomal protein L27	rpmA	>sp|B1XHG1|RL27_ECODH 50S ribosomal protein L27 OS=Escherichia coli (strain K12 / DH10B) GN=rpmA PE=3 SV=1;>sp|C4ZSS4|RL27_ECOBW 50S ribosomal protein L27 OS=Escherichia coli (strain K12 / MC4100 / BW2952) GN=rpmA PE=3 SV=1;>sp|P0A7L8|RL27_ECOLI 50S riboso	5	5	5	5	0	0	4	2	5	3	5	0	0	4	2	5	3	5	0	0	4	2	5	3	5	47.1	47.1	47.1	9.1244	85	85;85;85;85;85	1	37			13	3	9	4	8	9.0006e-17	0
B1XHG2;C4ZSS5;P0AG48;P0AG49;P0AG50	B1XHG2;C4ZSS5;P0AG48;P0AG49;P0AG50	6;6;6;6;6	6;6;6;6;6	6;6;6;6;6	50S ribosomal protein L21	rplU	>sp|B1XHG2|RL21_ECODH 50S ribosomal protein L21 OS=Escherichia coli (strain K12 / DH10B) GN=rplU PE=3 SV=1;>sp|C4ZSS5|RL21_ECOBW 50S ribosomal protein L21 OS=Escherichia coli (strain K12 / MC4100 / BW2952) GN=rplU PE=3 SV=1;>sp|P0AG48|RL21_ECOLI 50S riboso	5	6	6	6	3	3	3	3	6	5	4	3	3	3	3	6	5	4	3	3	3	3	6	5	4	67	67	67	11.564	103	103;103;103;103;103	1	34	3	3	4	3	7	6	8	1.2769e-33	26.2
B1XHK3;C4ZSW8;P0A7X3;P0A7X5;Q83Q07	B1XHK3;C4ZSW8;P0A7X3;P0A7X5;Q83Q07	9;9;9;9;8	9;9;9;9;8	9;9;9;9;8	30S ribosomal protein S9	rpsI	>sp|B1XHK3|RS9_ECODH 30S ribosomal protein S9 OS=Escherichia coli (strain K12 / DH10B) GN=rpsI PE=3 SV=1;>sp|C4ZSW8|RS9_ECOBW 30S ribosomal protein S9 OS=Escherichia coli (strain K12 / MC4100 / BW2952) GN=rpsI PE=3 SV=1;>sp|P0A7X3|RS9_ECOLI 30S ribosomal p	5	9	9	9	2	3	8	6	8	6	7	2	3	8	6	8	6	7	2	3	8	6	8	6	7	63.1	63.1	63.1	14.856	130	130;130;130;130;130	1	74	2	3	24	17	11	9	8	5.0066e-53	15.4
B1XHK4;C4ZSW9;P0AA10;P0AA12;P0AA15	B1XHK4;C4ZSW9;P0AA10;P0AA12;P0AA15	13;13;13;13;13	13;13;13;13;13	13;13;13;13;13	50S ribosomal protein L13	rplM	>sp|B1XHK4|RL13_ECODH 50S ribosomal protein L13 OS=Escherichia coli (strain K12 / DH10B) GN=rplM PE=3 SV=1;>sp|C4ZSW9|RL13_ECOBW 50S ribosomal protein L13 OS=Escherichia coli (strain K12 / MC4100 / BW2952) GN=rplM PE=3 SV=1;>sp|P0AA10|RL13_ECOLI 50S riboso	5	13	13	13	4	5	8	6	9	8	13	4	5	8	6	9	8	13	4	5	8	6	9	8	13	75.4	75.4	75.4	16.018	142	142;142;142;142;142	1	95	5	6	17	9	17	11	30	1.2162e-97	43.7
B1XHK9;C4ZSX4;P61889;P61891;Q83Q04	B1XHK9;C4ZSX4;P61889;P61891;Q83Q04	8;8;8;8;8	8;8;8;8;8	8;8;8;8;8	Malate dehydrogenase	mdh	>sp|B1XHK9|MDH_ECODH Malate dehydrogenase OS=Escherichia coli (strain K12 / DH10B) GN=mdh PE=3 SV=1;>sp|C4ZSX4|MDH_ECOBW Malate dehydrogenase OS=Escherichia coli (strain K12 / MC4100 / BW2952) GN=mdh PE=3 SV=1;>sp|P61889|MDH_ECOLI Malate dehydrogenase OS=E	5	8	8	8	0	0	3	7	3	0	2	0	0	3	7	3	0	2	0	0	3	7	3	0	2	36.5	36.5	36.5	32.337	312	312;312;312;312;312	1	19			3	9	4		3	2.5626e-68	0
B1XHN0;C4ZSZ7;P0A6R3;P0A6R5;P0A6R8	B1XHN0;C4ZSZ7;P0A6R3;P0A6R5;P0A6R8	1;1;1;1;1	1;1;1;1;1	1;1;1;1;1	DNA-binding protein fis	fis	>sp|B1XHN0|FIS_ECODH DNA-binding protein fis OS=Escherichia coli (strain K12 / DH10B) GN=fis PE=3 SV=1;>sp|C4ZSZ7|FIS_ECOBW DNA-binding protein fis OS=Escherichia coli (strain K12 / MC4100 / BW2952) GN=fis PE=3 SV=1;>sp|P0A6R3|FIS_ECOLI DNA-binding protein	5	1	1	1	1	0	0	0	1	1	1	1	0	0	0	1	1	1	1	0	0	0	1	1	1	23.5	23.5	23.5	11.24	98	98;98;98;98;98	1	4	1				1	1	1	1.0965e-35	23.5
C4ZPY3;P60240;P60241;Q7UDT5	C4ZPY3;P60240;P60241;Q7UDT5	41;41;41;41	41;41;41;41	41;41;41;41	RNA polymerase-associated protein rapA	rapA	>sp|C4ZPY3|RAPA_ECOBW RNA polymerase-associated protein rapA OS=Escherichia coli (strain K12 / MC4100 / BW2952) GN=rapA PE=3 SV=1;>sp|P60240|RAPA_ECOLI RNA polymerase-associated protein rapA OS=Escherichia coli (strain K12) GN=rapA PE=1 SV=2;>sp|P60241|RAP	4	41	41	41	40	32	1	2	0	0	0	40	32	1	2	0	0	0	40	32	1	2	0	0	0	59.9	59.9	59.9	109.77	968	968;968;968;968	1	133	77	53	1	2				0	58.7
C4ZQP1;P76342;Q8XB74	C4ZQP1;P76342;Q8XB74	1;1;1	1;1;1	1;1;1	Sulfoxide reductase catalytic subunit yedY	yedY	>sp|C4ZQP1|YEDY_ECOBW Sulfoxide reductase catalytic subunit yedY OS=Escherichia coli (strain K12 / MC4100 / BW2952) GN=yedY PE=3 SV=1;>sp|P76342|YEDY_ECOLI Sulfoxide reductase catalytic subunit yedY OS=Escherichia coli (strain K12) GN=yedY PE=1 SV=1;>sp|Q8	3	1	1	1	0	0	0	0	0	0	1	0	0	0	0	0	0	1	0	0	0	0	0	0	1	2.1	2.1	2.1	37.412	334	334;334;334	1	1							1	0.0054734	0
C4ZQR6;P0A8M6;P0A8M8;P0A8M9	C4ZQR6;P0A8M6;P0A8M8;P0A8M9	5;5;5;5	5;5;5;5	5;5;5;5	UPF0265 protein yeeX	yeeX	>sp|C4ZQR6|YEEX_ECOBW UPF0265 protein yeeX OS=Escherichia coli (strain K12 / MC4100 / BW2952) GN=yeeX PE=3 SV=1;>sp|P0A8M6|YEEX_ECOLI UPF0265 protein yeeX OS=Escherichia coli (strain K12) GN=yeeX PE=1 SV=1;>sp|P0A8M8|YEEX_ECO57 UPF0265 protein yeeX OS=Esch	4	5	5	5	0	0	1	0	0	0	5	0	0	1	0	0	0	5	0	0	1	0	0	0	5	58.7	58.7	58.7	12.778	109	109;109;109;109	1	8			1				7	4.1469e-32	0
C4ZSH9;P0C8J8;Q83KH7;Q8X7H4;B1XGU5;C4ZR44;P0C8K0;Q83JH9;Q8XAD0	C4ZSH9;P0C8J8;Q83KH7;Q8X7H4	17;17;13;13;1;1;1;1;1	17;17;13;13;1;1;1;1;1	17;17;13;13;1;1;1;1;1	D-tagatose-1,6-bisphosphate aldolase subunit gatZ	gatZ	>sp|C4ZSH9|GATZ_ECOBW D-tagatose-1,6-bisphosphate aldolase subunit gatZ OS=Escherichia coli (strain K12 / MC4100 / BW2952) GN=gatZ PE=3 SV=1;>sp|P0C8J8|GATZ_ECOLI D-tagatose-1,6-bisphosphate aldolase subunit gatZ OS=Escherichia coli (strain K12) GN=gatZ PE	9	17	17	17	0	0	0	0	7	4	17	0	0	0	0	7	4	17	0	0	0	0	7	4	17	78.3	78.3	78.3	47.108	420	420;420;420;420;426;426;426;426;426	1	47					9	4	34	1.8739e-247	0
C4ZT10;P24215;P0A4S0;Q8XEG9	C4ZT10;P24215;P0A4S0;Q8XEG9	10;10;9;8	10;10;9;8	10;10;9;8	Mannonate dehydratase	uxuA	>sp|C4ZT10|UXUA_ECOBW Mannonate dehydratase OS=Escherichia coli (strain K12 / MC4100 / BW2952) GN=uxuA PE=3 SV=1;>sp|P24215|UXUA_ECOLI Mannonate dehydratase OS=Escherichia coli (strain K12) GN=uxuA PE=1 SV=2;>sp|P0A4S0|UXUA_SHIFL Mannonate dehydratase OS=S	4	10	10	10	0	0	0	1	5	1	10	0	0	0	1	5	1	10	0	0	0	1	5	1	10	35.3	35.3	35.3	44.838	394	394;394;394;394	1	19				1	6	1	11	2.5065e-71	0
C4ZUG9;P0A7V3;P0A7V5;P59184	C4ZUG9;P0A7V3;P0A7V5;P59184	19;19;19;19	19;19;19;19	19;19;19;19	30S ribosomal protein S3	rpsC	>sp|C4ZUG9|RS3_ECOBW 30S ribosomal protein S3 OS=Escherichia coli (strain K12 / MC4100 / BW2952) GN=rpsC PE=3 SV=1;>sp|P0A7V3|RS3_ECOLI 30S ribosomal protein S3 OS=Escherichia coli (strain K12) GN=rpsC PE=1 SV=2;>sp|P0A7V5|RS3_ECO57 30S ribosomal protein S	4	19	19	19	4	6	12	10	13	15	18	4	6	12	10	13	15	18	4	6	12	10	13	15	18	67.8	67.8	67.8	25.983	233	233;233;233;233	1	124	4	7	17	14	21	19	42	1.3144e-242	22.7
C4ZWB5;P60716;P60718;P60719	C4ZWB5;P60716;P60718;P60719	5;5;5;5	5;5;5;5	5;5;5;5	Lipoyl synthase	lipA	>sp|C4ZWB5|LIPA_ECOBW Lipoyl synthase OS=Escherichia coli (strain K12 / MC4100 / BW2952) GN=lipA PE=3 SV=1;>sp|P60716|LIPA_ECOLI Lipoyl synthase OS=Escherichia coli (strain K12) GN=lipA PE=1 SV=1;>sp|P60718|LIPA_ECO57 Lipoyl synthase OS=Escherichia coli O1	4	5	5	5	0	0	1	0	4	3	5	0	0	1	0	4	3	5	0	0	1	0	4	3	5	21.8	21.8	21.8	36.071	321	321;321;321;321	1	13			1		4	3	5	2.989e-27	0
C4ZXF0;P00960;P67026;P67027	C4ZXF0;P00960;P67026;P67027	4;4;4;4	4;4;4;4	4;4;4;4	Glycine--tRNA ligase alpha subunit	glyQ	>sp|C4ZXF0|SYGA_ECOBW Glycine--tRNA ligase alpha subunit OS=Escherichia coli (strain K12 / MC4100 / BW2952) GN=glyQ PE=3 SV=1;>sp|P00960|SYGA_ECOLI Glycine--tRNA ligase alpha subunit OS=Escherichia coli (strain K12) GN=glyQ PE=1 SV=2;>sp|P67026|SYGA_ECO57	4	4	4	4	0	0	1	0	1	1	3	0	0	1	0	1	1	3	0	0	1	0	1	1	3	20.5	20.5	20.5	34.716	303	303;303;303;303	1	9			2		2	1	4	7.8027e-37	0
C4ZYC2;P0ACP7;P0ACP8;P0ACP9	C4ZYC2;P0ACP7;P0ACP8;P0ACP9	4;4;4;4	4;4;4;4	4;4;4;4	HTH-type transcriptional repressor PurR	purR	>sp|C4ZYC2|PURR_ECOBW HTH-type transcriptional repressor PurR OS=Escherichia coli (strain K12 / MC4100 / BW2952) GN=purR PE=3 SV=1;>sp|P0ACP7|PURR_ECOLI HTH-type transcriptional repressor PurR OS=Escherichia coli (strain K12) GN=purR PE=1 SV=2;>sp|P0ACP8|P	4	4	4	4	0	0	0	0	3	1	3	0	0	0	0	3	1	3	0	0	0	0	3	1	3	16.7	16.7	16.7	38.174	341	341;341;341;341	1	7					3	1	3	4.2254e-13	0
C4ZYI0;P0A707;P0A709;Q83L38	C4ZYI0;P0A707;P0A709;Q83L38	10;10;10;9	10;10;10;9	10;10;10;9	Translation initiation factor IF-3;Translation initiation factor IF-3;Translation initiation factor IF-3, N-terminally processed;Translation initiation factor IF-3S	infC	>sp|C4ZYI0|IF3_ECOBW Translation initiation factor IF-3 OS=Escherichia coli (strain K12 / MC4100 / BW2952) GN=infC PE=3 SV=1;>sp|P0A707|IF3_ECOLI Translation initiation factor IF-3 OS=Escherichia coli (strain K12) GN=infC PE=1 SV=1;>sp|P0A709|IF3_ECO57 Tra	4	10	10	10	1	4	7	6	6	8	10	1	4	7	6	6	8	10	1	4	7	6	6	8	10	54.4	54.4	54.4	20.564	180	180;180;180;206	1	71	1	6	11	10	13	11	19	1.4173e-153	4.4
C4ZYU4;P0A7G6;P0A7G8;P0A7G9	C4ZYU4;P0A7G6;P0A7G8;P0A7G9	9;9;9;9	9;9;9;9	9;9;9;9	Protein RecA	recA	>sp|C4ZYU4|RECA_ECOBW Protein RecA OS=Escherichia coli (strain K12 / MC4100 / BW2952) GN=recA PE=3 SV=1;>sp|P0A7G6|RECA_ECOLI Protein RecA OS=Escherichia coli (strain K12) GN=recA PE=1 SV=2;>sp|P0A7G8|RECA_ECO57 Protein RecA OS=Escherichia coli O157:H7 GN=	4	9	9	9	0	0	2	0	6	4	9	0	0	2	0	6	4	9	0	0	2	0	6	4	9	38.2	38.2	38.2	37.973	353	353;353;353;353	1	25			2		8	4	11	3.2794e-156	0
C4ZYX9;P03004;Q8XBZ3	C4ZYX9;P03004;Q8XBZ3	5;5;4	5;5;4	5;5;4	Chromosomal replication initiator protein DnaA	dnaA	>sp|C4ZYX9|DNAA_ECOBW Chromosomal replication initiator protein DnaA OS=Escherichia coli (strain K12 / MC4100 / BW2952) GN=dnaA PE=3 SV=1;>sp|P03004|DNAA_ECOLI Chromosomal replication initiator protein DnaA OS=Escherichia coli (strain K12) GN=dnaA PE=1 SV=	3	5	5	5	0	0	1	1	1	1	5	0	0	1	1	1	1	5	0	0	1	1	1	1	5	18.8	18.8	18.8	52.55	467	467;467;467	1	9			1	1	1	1	5	2.1106e-54	0
C4ZZ87;P0AE60;P0AE61;P0AE62	C4ZZ87;P0AE60;P0AE61;P0AE62	1;1;1;1	1;1;1;1	1;1;1;1	Cell division activator CedA	cedA	>sp|C4ZZ87|CEDA_ECOBW Cell division activator CedA OS=Escherichia coli (strain K12 / MC4100 / BW2952) GN=cedA PE=3 SV=1;>sp|P0AE60|CEDA_ECOLI Cell division activator CedA OS=Escherichia coli (strain K12) GN=cedA PE=1 SV=2;>sp|P0AE61|CEDA_ECO57 Cell divisio	4	1	1	1	1	0	0	0	0	0	0	1	0	0	0	0	0	0	1	0	0	0	0	0	0	13.8	13.8	13.8	9.3767	80	80;80;80;80	1	1	1							8.4135e-06	13.8
CON__ENSEMBL:ENSBTAP00000016242	CON__ENSEMBL:ENSBTAP00000016242	4	4	4			>ENSEMBL:ENSBTAP00000016242 (Bos taurus) similar to alpha-tubulin I isoform 1	1	4	4	4	0	0	0	0	0	4	0	0	0	0	0	0	4	0	0	0	0	0	0	4	0	16.2	16.2	16.2	50.179	451	451	1	6						6		2.3835e-100	0
CON__ENSEMBL:ENSBTAP00000024462;CON__ENSEMBL:ENSBTAP00000024466	CON__ENSEMBL:ENSBTAP00000024462;CON__ENSEMBL:ENSBTAP00000024466	2;2	2;2	2;2			>ENSEMBL:ENSBTAP00000024462 (Bos taurus) 47 kDa protein;>ENSEMBL:ENSBTAP00000024466 (Bos taurus) 44 kDa protein	2	2	2	2	0	0	0	2	0	0	0	0	0	0	2	0	0	0	0	0	0	2	0	0	0	6.7	6.7	6.7	46.543	419	419;401	1	3				3				6.106e-11	0
CON__P00761	CON__P00761	11	11	10			>P00761 SWISS-PROT:P00761|TRYP_PIG Trypsin - Sus scrofa (Pig).	1	11	11	10	3	5	8	9	7	10	7	3	5	8	9	7	10	7	3	5	8	9	7	9	7	53.2	53.2	49.8	24.409	231	231	1	109	4	7	13	19	14	39	13	1.2029e-232	19.9
CON__P02533;CON__A2A4G1;CON__P19012;CON__Q6IFX2;CON__Q3ZAW8;CON__Q9Z2K1;CON__P19001;CON__P08727	CON__P02533	11;5;5;5;4;4;4;4	8;2;3;4;2;2;2;2	2;0;0;1;0;0;0;0			>P02533 SWISS-PROT:P02533 Tax_Id=9606 Gene_Symbol=KRT14 Keratin, type I cytoskeletal 14	8	11	8	2	1	4	3	4	11	6	4	1	2	1	2	8	3	2	0	0	0	0	2	1	1	24.6	19.7	5.1	51.621	472	472;456;456;452;474;469;403;400	1	52	2	2	2	2	34	3	7	2.9409e-58	2.5
CON__P02538;CON__P48668;CON__O95678;CON__Q8VED5;CON__P05787;CON__P19013;CON__P07744;CON__Q7RTT2;CON__Q8N1N4-2;CON__Q6ISB0;CON__Q9NSB2;CON__Q32MB2;CON__Q7RTS7;CON__Q9H552;CON__P08729;CON__Q3KNV1;CON__H-INV:HIT000016045;CON__Q3SY84;CON__Q6IME9;CON__Q14533;CON__P78385;CON__Q6NT21;CON__O43790;CON__Q61726;CON__H-INV:HIT000292931	CON__P02538;CON__P48668	15;14;5;5;4;3;3;3;3;2;2;2;2;2;2;2;2;1;1;1;1;1;1;1;1	4;3;0;0;0;0;0;0;0;0;0;0;0;0;0;0;0;0;0;0;0;0;0;0;0	1;0;0;0;0;0;0;0;0;0;0;0;0;0;0;0;0;0;0;0;0;0;0;0;0			>P02538 SWISS-PROT:P02538 Tax_Id=9606 Gene_Symbol=KRT6A Keratin, type II cytoskeletal 6A;>P48668 SWISS-PROT:P48668 Tax_Id=9606 Gene_Symbol=KRT6C Keratin, type II cytoskeletal 6C	25	15	4	1	2	4	4	6	14	10	8	0	0	0	0	4	1	1	0	0	0	0	1	1	0	24.3	8.9	1.8	60.044	564	564;564;551;531;483;594;525;521;521;600;600;540;529;499;469;469;99;523;520;505;493;493;486;479;443	1	6					4	1	1	7.5211e-117	3.4
CON__P02662	CON__P02662	1	1	1			>P02662 SWISS-PROT:P02662 Alpha-S1-casein - Bos taurus (Bovine).	1	1	1	1	0	0	0	0	1	1	1	0	0	0	0	1	1	1	0	0	0	0	1	1	1	6	6	6	22.975	199	199	1	4					1	2	1	0.00072966	0
CON__P02666	CON__P02666	2	2	2			>P02666 SWISS-PROT:P02666 Beta-casein - Bos taurus (Bovine).	1	2	2	2	0	0	0	0	2	2	0	0	0	0	0	2	2	0	0	0	0	0	2	2	0	15.8	15.8	15.8	23.583	209	209	1	4					2	2		2.1976e-36	0
CON__P04259	CON__P04259	15	1	1			>P04259 SWISS-PROT:P04259 Tax_Id=9606 Gene_Symbol=KRT6B Keratin, type II cytoskeletal 6B	1	15	1	1	2	4	4	6	14	9	8	0	0	0	0	1	0	0	0	0	0	0	1	0	0	25.5	3	3	59.998	564	564	1	1					1			5.164e-117	3.4
CON__P04264	CON__P04264	30	27	20			>P04264 SWISS-PROT:P04264 Tax_Id=9606 Gene_Symbol=KRT1 Keratin, type II cytoskeletal 1	1	30	27	20	6	12	12	15	30	25	24	6	10	9	12	27	23	21	4	7	7	10	20	17	15	48.8	45.7	36.3	66.017	644	644	1	169	6	13	11	13	63	39	24	0	11.6
CON__P07477	CON__P07477	2	1	1			>P07477 SWISS-PROT:P07477 Tax_Id=9606 Gene_Symbol=PRSS1 Trypsin-1 precursor	1	2	1	1	0	0	0	0	0	2	0	0	0	0	0	0	1	0	0	0	0	0	0	1	0	11.3	8.1	8.1	26.558	247	247	1	1						1		2.235e-115	0
CON__P08779	CON__P08779	9	1	1			>P08779 SWISS-PROT:P08779 Tax_Id=9606 Gene_Symbol=KRT16 Keratin, type I cytoskeletal 16	1	9	1	1	1	4	3	4	9	4	4	0	0	0	0	1	0	1	0	0	0	0	1	0	1	18.6	1.9	1.9	51.267	473	473	1	2					1		1	1.0723e-41	2.5
CON__P13645;CON__P02535-1;CON__Q7Z3Y8;CON__Q7Z3Y7;CON__Q148H6;CON__Q2M2I5;CON__Q7Z3Z0;CON__P05784;CON__REFSEQ:XP_986630;CON__O76014;CON__Q7Z3Y9;CON__O76013;CON__O76015;CON__Q497I4;CON__A2AB72;CON__Q14532;CON__Q92764;CON__A2A5Y0;CON__Q15323;CON__Q9UE12;CON__Q14525	CON__P13645	31;11;4;3;3;2;2;2;1;1;1;1;1;1;1;1;1;1;1;1;1	31;11;4;3;3;2;2;2;1;1;1;1;1;1;1;1;1;1;1;1;1	26;7;1;1;1;0;1;0;0;0;0;0;0;0;0;0;0;0;0;0;0			>P13645 SWISS-PROT:P13645 Tax_Id=9606 Gene_Symbol=KRT10 Keratin, type I cytoskeletal 10	21	31	31	26	2	15	13	17	29	27	19	2	15	13	17	29	27	19	2	13	11	15	24	22	15	59.5	59.5	53.6	59.51	593	593;570;459;486;464;525;450;423;476;471;468;467;456;455;453;448;425;416;416;416;404	1	162	2	15	14	22	44	39	26	0	2.7
CON__P13647	CON__P13647	17	12	4			>P13647 SWISS-PROT:P13647 Tax_Id=9606 Gene_Symbol=KRT5 Keratin, type II cytoskeletal 5	1	17	12	4	2	3	3	8	17	14	10	1	1	1	4	12	10	5	0	0	0	2	4	4	3	28	21.7	7.6	62.378	590	590	1	39	1	1	1	6	13	10	7	1.4321e-127	3.2
CON__P35527;CON__Q99456	CON__P35527	21;1	20;0	20;0			>P35527 SWISS-PROT:P35527 Tax_Id=9606 Gene_Symbol=KRT9 Keratin, type I cytoskeletal 9	2	21	20	20	0	9	5	8	20	16	14	0	9	5	8	19	15	14	0	9	5	8	19	15	14	41.7	41.7	41.7	62.129	623	623;494	1	80		9	5	8	25	15	18	4.4742e-254	0
CON__P35908;CON__Q6NXH9	CON__P35908	31;3	31;3	20;0			>P35908 SWISS-PROT:P35908 Tax_Id=9606 Gene_Symbol=KRT2 Keratin, type II cytoskeletal 2 epidermal	2	31	31	20	2	8	9	13	28	25	21	2	8	9	13	28	25	21	2	4	4	6	19	15	13	60.3	60.3	45.4	65.865	645	645;539	1	128	3	9	11	15	35	28	27	2.9022e-251	3.6
CON__P60712	CON__P60712	7	7	7			>P60712 SWISS-PROT:P60712 (Bos taurus) Actin, cytoplasmic 1	1	7	7	7	0	0	0	0	1	6	0	0	0	0	0	1	6	0	0	0	0	0	1	6	0	32.5	32.5	32.5	41.736	375	375	1	11					2	9		2.2629e-93	0
CON__Q04695;CON__Q9QWL7	CON__Q04695;CON__Q9QWL7	7;6	2;1	2;1			>Q04695 SWISS-PROT:Q04695 Tax_Id=9606 Gene_Symbol=KRT17 Keratin, type I cytoskeletal 17;>Q9QWL7 SWISS-PROT:Q9QWL7 Tax_Id=10090 Gene_Symbol=Krt17 Keratin, type I cytoskeletal 17	2	7	2	2	0	2	1	2	7	4	1	0	0	0	0	2	0	0	0	0	0	0	2	0	0	15	4.6	4.6	48.105	432	432;433	1	3					3			1.7036e-36	0
CON__Q5D862	CON__Q5D862	1	1	1			>Q5D862 SWISS-PROT:Q5D862 Tax_Id=9606 Gene_Symbol=FLG2 Filaggrin-2	1	1	1	1	0	0	0	0	1	1	0	0	0	0	0	1	1	0	0	0	0	0	1	1	0	0.5	0.5	0.5	248.07	2391	2391	1	2					1	1		4.4192e-06	0
CON__Q86YZ3	CON__Q86YZ3	6	6	6			>Q86YZ3 SWISS-PROT:Q86YZ3 Tax_Id=9606 Gene_Symbol=HRNR Hornerin	1	6	6	6	0	1	2	2	3	3	2	0	1	2	2	3	3	2	0	1	2	2	3	3	2	8	8	8	282.39	2850	2850	1	13		1	2	2	3	3	2	2.976e-29	0
P00350;P37756;P14062	P00350;P37756;P14062	7;6;5	7;6;5	7;6;5	6-phosphogluconate dehydrogenase, decarboxylating	gnd	>sp|P00350|6PGD_ECOLI 6-phosphogluconate dehydrogenase, decarboxylating OS=Escherichia coli (strain K12) GN=gnd PE=1 SV=2;>sp|P37756|6PGD_SHIFL 6-phosphogluconate dehydrogenase, decarboxylating OS=Shigella flexneri GN=gnd PE=3 SV=1;>sp|P14062|6PGD_SALTY 6-	3	7	7	7	0	0	3	5	2	2	0	0	0	3	5	2	2	0	0	0	3	5	2	2	0	20.9	20.9	20.9	51.481	468	468;468;468	1	12			3	5	2	2		2.2155e-33	0
P00363	P00363	3	3	3	Fumarate reductase flavoprotein subunit	frdA	>sp|P00363|FRDA_ECOLI Fumarate reductase flavoprotein subunit OS=Escherichia coli (strain K12) GN=frdA PE=1 SV=3	1	3	3	3	0	0	0	0	0	0	3	0	0	0	0	0	0	3	0	0	0	0	0	0	3	5	5	5	65.971	602	602	1	3							3	4.563e-20	0
P00393	P00393	7	7	7	NADH dehydrogenase	ndh	>sp|P00393|DHNA_ECOLI NADH dehydrogenase OS=Escherichia coli (strain K12) GN=ndh PE=1 SV=2	1	7	7	7	0	1	0	0	0	0	7	0	1	0	0	0	0	7	0	1	0	0	0	0	7	26.5	26.5	26.5	47.358	434	434	1	8		1					7	1.4234e-60	0
P00452	P00452	4	4	4	Ribonucleoside-diphosphate reductase 1 subunit alpha	nrdA	>sp|P00452|RIR1_ECOLI Ribonucleoside-diphosphate reductase 1 subunit alpha OS=Escherichia coli (strain K12) GN=nrdA PE=1 SV=2	1	4	4	4	0	0	0	0	2	0	4	0	0	0	0	2	0	4	0	0	0	0	2	0	4	10.2	10.2	10.2	85.774	761	761	1	6					2		4	1.8735e-84	0
P00561	P00561	7	7	7	Bifunctional aspartokinase/homoserine dehydrogenase 1;Aspartokinase;Homoserine dehydrogenase	thrA	>sp|P00561|AK1H_ECOLI Bifunctional aspartokinase/homoserine dehydrogenase 1 OS=Escherichia coli (strain K12) GN=thrA PE=1 SV=2	1	7	7	7	0	0	0	0	1	0	7	0	0	0	0	1	0	7	0	0	0	0	1	0	7	15.5	15.5	15.5	89.119	820	820	1	8					1		7	3.715e-94	0
P00579	P00579	28	28	27	RNA polymerase sigma factor rpoD	rpoD	>sp|P00579|RPOD_ECOLI RNA polymerase sigma factor rpoD OS=Escherichia coli (strain K12) GN=rpoD PE=1 SV=2	1	28	28	27	28	24	0	2	1	0	1	28	24	0	2	1	0	1	27	23	0	2	1	0	1	44.9	44.9	43.2	70.263	613	613	1	232	109	119		2	1		1	0	44.9
P00634	P00634	5	5	5	Alkaline phosphatase	phoA	>sp|P00634|PPB_ECOLI Alkaline phosphatase OS=Escherichia coli (strain K12) GN=phoA PE=1 SV=1	1	5	5	5	0	0	0	0	0	5	1	0	0	0	0	0	5	1	0	0	0	0	0	5	1	26.1	26.1	26.1	49.438	471	471	1	8						7	1	8.2637e-100	0
P00934	P00934	3	3	3	Threonine synthase	thrC	>sp|P00934|THRC_ECOLI Threonine synthase OS=Escherichia coli (strain K12) GN=thrC PE=1 SV=1	1	3	3	3	0	0	0	0	1	0	3	0	0	0	0	1	0	3	0	0	0	0	1	0	3	15.4	15.4	15.4	47.113	428	428	1	4					1		3	4.4147e-11	0
P00954;P67589;Q83JA5	P00954;P67589;Q83JA5	4;4;4	4;4;4	4;4;4	Tryptophan--tRNA ligase	trpS	>sp|P00954|SYW_ECOLI Tryptophan--tRNA ligase OS=Escherichia coli (strain K12) GN=trpS PE=1 SV=3;>sp|P67589|SYW_ECO57 Tryptophan--tRNA ligase OS=Escherichia coli O157:H7 GN=trpS PE=3 SV=1;>sp|Q83JA5|SYW_SHIFL Tryptophan--tRNA ligase OS=Shigella flexneri GN=	3	4	4	4	0	0	0	0	2	0	4	0	0	0	0	2	0	4	0	0	0	0	2	0	4	18.3	18.3	18.3	37.437	334	334;334;334	1	9					4		5	3.2335e-38	0
P00968;P63737;P63738	P00968;P63737;P63738	1;1;1	1;1;1	1;1;1	Carbamoyl-phosphate synthase large chain	carB	>sp|P00968|CARB_ECOLI Carbamoyl-phosphate synthase large chain OS=Escherichia coli (strain K12) GN=carB PE=1 SV=2;>sp|P63737|CARB_ECO57 Carbamoyl-phosphate synthase large chain OS=Escherichia coli O157:H7 GN=carB PE=3 SV=2;>sp|P63738|CARB_SHIFL Carbamoyl-p	3	1	1	1	0	0	0	0	0	0	1	0	0	0	0	0	0	1	0	0	0	0	0	0	1	1.5	1.5	1.5	117.84	1073	1073;1073;1073	1	1							1	5.8818e-09	0
P02925	P02925	1	1	1	D-ribose-binding periplasmic protein	rbsB	>sp|P02925|RBSB_ECOLI D-ribose-binding periplasmic protein OS=Escherichia coli (strain K12) GN=rbsB PE=1 SV=1	1	1	1	1	0	0	0	0	1	0	1	0	0	0	0	1	0	1	0	0	0	0	1	0	1	5.7	5.7	5.7	30.95	296	296	1	2					1		1	3.2694e-05	0
P02931	P02931	1	1	1	Outer membrane protein F	ompF	>sp|P02931|OMPF_ECOLI Outer membrane protein F OS=Escherichia coli (strain K12) GN=ompF PE=1 SV=1	1	1	1	1	0	0	0	0	0	0	1	0	0	0	0	0	0	1	0	0	0	0	0	0	1	6.6	6.6	6.6	39.333	362	362	1	1							1	0.00015567	0
P05719	P05719	1	1	1	Type-1 restriction enzyme EcoKI specificity protein	hsdS	>sp|P05719|T1SK_ECOLI Type-1 restriction enzyme EcoKI specificity protein OS=Escherichia coli (strain K12) GN=hsdS PE=1 SV=1	1	1	1	1	0	0	0	0	0	0	1	0	0	0	0	0	0	1	0	0	0	0	0	0	1	3.9	3.9	3.9	51.395	464	464	1	1							1	0.0044994	0
P06959	P06959	21	21	21	Dihydrolipoyllysine-residue acetyltransferase component of pyruvate dehydrogenase complex	aceF	>sp|P06959|ODP2_ECOLI Dihydrolipoyllysine-residue acetyltransferase component of pyruvate dehydrogenase complex OS=Escherichia coli (strain K12) GN=aceF PE=1 SV=3	1	21	21	21	0	0	20	15	12	9	14	0	0	20	15	12	9	14	0	0	20	15	12	9	14	41.6	41.6	41.6	66.095	630	630	1	89			32	19	13	11	14	8.2027e-229	0
P06966	P06966	3	3	3	HTH-type transcriptional regulator dicA	dicA	>sp|P06966|DICA_ECOLI HTH-type transcriptional regulator dicA OS=Escherichia coli (strain K12) GN=dicA PE=4 SV=1	1	3	3	3	0	0	2	1	2	0	3	0	0	2	1	2	0	3	0	0	2	1	2	0	3	45.9	45.9	45.9	15.656	135	135	1	8			2	1	2		3	4.1564e-22	0
P06987;Q83R05;P10368;Q9S5G5	P06987;Q83R05;P10368;Q9S5G5	3;3;2;2	3;3;2;2	3;3;2;2	Histidine biosynthesis bifunctional protein hisB;Histidinol-phosphatase;Imidazoleglycerol-phosphate dehydratase	hisB	>sp|P06987|HIS7_ECOLI Histidine biosynthesis bifunctional protein hisB OS=Escherichia coli (strain K12) GN=hisB PE=1 SV=1;>sp|Q83R05|HIS7_SHIFL Histidine biosynthesis bifunctional protein hisB OS=Shigella flexneri GN=hisB PE=3 SV=2;>sp|P10368|HIS7_SALTY Hi	4	3	3	3	0	0	1	3	1	1	1	0	0	1	3	1	1	1	0	0	1	3	1	1	1	10.1	10.1	10.1	40.278	355	355;355;355;355	1	7			1	3	1	1	1	8.7253e-26	0
P06996;Q8XE41	P06996;Q8XE41	1;1	1;1	1;1	Outer membrane protein C	ompC	>sp|P06996|OMPC_ECOLI Outer membrane protein C OS=Escherichia coli (strain K12) GN=ompC PE=1 SV=1;>sp|Q8XE41|OMPC_ECO57 Outer membrane protein C OS=Escherichia coli O157:H7 GN=ompC PE=3 SV=1	2	1	1	1	0	0	0	0	0	0	1	0	0	0	0	0	0	1	0	0	0	0	0	0	1	6.3	6.3	6.3	40.368	367	367;367	1	3							3	7.7152e-44	0
P07014	P07014	3	3	3	Succinate dehydrogenase iron-sulfur subunit	sdhB	>sp|P07014|DHSB_ECOLI Succinate dehydrogenase iron-sulfur subunit OS=Escherichia coli (strain K12) GN=sdhB PE=1 SV=1	1	3	3	3	0	0	0	0	2	0	3	0	0	0	0	2	0	3	0	0	0	0	2	0	3	15.5	15.5	15.5	26.77	238	238	1	5					2		3	7.3037e-12	0
P07604	P07604	9	9	9	Transcriptional regulatory protein tyrR	tyrR	>sp|P07604|TYRR_ECOLI Transcriptional regulatory protein tyrR OS=Escherichia coli (strain K12) GN=tyrR PE=1 SV=2	1	9	9	9	0	0	0	0	2	0	9	0	0	0	0	2	0	9	0	0	0	0	2	0	9	26.1	26.1	26.1	57.655	513	513	1	11					2		9	2.3152e-62	0
P07762;Q83PV3;Q8X6X6	P07762;Q83PV3;Q8X6X6	2;2;2	2;2;2	2;2;2	1,4-alpha-glucan branching enzyme GlgB	glgB	>sp|P07762|GLGB_ECOLI 1,4-alpha-glucan branching enzyme GlgB OS=Escherichia coli (strain K12) GN=glgB PE=1 SV=1;>sp|Q83PV3|GLGB_SHIFL 1,4-alpha-glucan branching enzyme GlgB OS=Shigella flexneri GN=glgB PE=3 SV=1;>sp|Q8X6X6|GLGB_ECO57 1,4-alpha-glucan branc	3	2	2	2	0	0	0	2	0	0	0	0	0	0	2	0	0	0	0	0	0	2	0	0	0	2.3	2.3	2.3	84.336	728	728;728;728	1	2				2				4.5795e-07	0
P08200	P08200	5	5	5	Isocitrate dehydrogenase [NADP]	icd	>sp|P08200|IDH_ECOLI Isocitrate dehydrogenase [NADP] OS=Escherichia coli (strain K12) GN=icd PE=1 SV=1	1	5	5	5	0	0	1	1	4	1	4	0	0	1	1	4	1	4	0	0	1	1	4	1	4	16.3	16.3	16.3	45.756	416	416	1	13			1	1	5	1	5	2.013e-28	0
P08201	P08201	2	2	2	Nitrite reductase [NAD(P)H] large subunit	nirB	>sp|P08201|NIRB_ECOLI Nitrite reductase [NAD(P)H] large subunit OS=Escherichia coli (strain K12) GN=nirB PE=3 SV=4	1	2	2	2	0	0	0	0	0	0	2	0	0	0	0	0	0	2	0	0	0	0	0	0	2	2.7	2.7	2.7	93.12	847	847	1	2							2	6.8887e-08	0
P08390	P08390	3	3	3	USG-1 protein	usg	>sp|P08390|USG_ECOLI USG-1 protein OS=Escherichia coli (strain K12) GN=usg PE=1 SV=1	1	3	3	3	3	0	0	0	0	0	0	3	0	0	0	0	0	0	3	0	0	0	0	0	0	14.5	14.5	14.5	36.364	337	337	1	3	3							9.2663e-16	14.5
P08839	P08839	17	17	17	Phosphoenolpyruvate-protein phosphotransferase	ptsI	>sp|P08839|PT1_ECOLI Phosphoenolpyruvate-protein phosphotransferase OS=Escherichia coli (strain K12) GN=ptsI PE=1 SV=1	1	17	17	17	0	0	11	1	12	8	17	0	0	11	1	12	8	17	0	0	11	1	12	8	17	40.2	40.2	40.2	63.561	575	575	1	59			12	1	15	9	22	5.2097e-282	0
P09120;P0ACF8;P0ACG0	P09120;P0ACF8;P0ACG0	10;10;10	10;10;10	9;9;9	DNA-binding protein H-NS	hns	>sp|P09120|HNS_SHIFL DNA-binding protein H-NS OS=Shigella flexneri GN=hns PE=1 SV=3;>sp|P0ACF8|HNS_ECOLI DNA-binding protein H-NS OS=Escherichia coli (strain K12) GN=hns PE=1 SV=2;>sp|P0ACG0|HNS_ECO57 DNA-binding protein H-NS OS=Escherichia coli O157:H7 GN	3	10	10	9	1	0	2	4	8	7	9	1	0	2	4	8	7	9	1	0	2	3	7	6	8	65.7	65.7	60.6	15.539	137	137;137;137	1	60	1		3	4	14	11	27	2.3878e-121	15.3
P09129	P09129	1	1	1	Protein traS	traS	>sp|P09129|TRAS1_ECOLI Protein traS OS=Escherichia coli (strain K12) GN=traS PE=2 SV=2	1	1	1	1	0	1	0	0	0	0	0	0	1	0	0	0	0	0	0	1	0	0	0	0	0	8.7	8.7	8.7	19.517	173	173	1	1		1						0.053926	0
P09152	P09152	13	13	13	Respiratory nitrate reductase 1 alpha chain	narG	>sp|P09152|NARG_ECOLI Respiratory nitrate reductase 1 alpha chain OS=Escherichia coli (strain K12) GN=narG PE=1 SV=4	1	13	13	13	0	0	0	0	0	0	13	0	0	0	0	0	0	13	0	0	0	0	0	0	13	19.5	19.5	19.5	140.49	1247	1247	1	14							14	2.1305e-191	0
P09373	P09373	28	28	25	Formate acetyltransferase 1	pflB	>sp|P09373|PFLB_ECOLI Formate acetyltransferase 1 OS=Escherichia coli (strain K12) GN=pflB PE=1 SV=2	1	28	28	25	0	0	4	2	8	8	26	0	0	4	2	8	8	26	0	0	4	2	7	7	24	54.1	54.1	51.7	85.356	760	760	1	54			4	2	9	8	31	1.0323e-267	0
P09546	P09546	6	6	6	Bifunctional protein putA;Proline dehydrogenase;Delta-1-pyrroline-5-carboxylate dehydrogenase	putA	>sp|P09546|PUTA_ECOLI Bifunctional protein putA OS=Escherichia coli (strain K12) GN=putA PE=1 SV=3	1	6	6	6	1	0	0	0	1	0	5	1	0	0	0	1	0	5	1	0	0	0	1	0	5	8	8	8	143.81	1320	1320	1	8	1				1		6	5.5326e-55	1.1
P09980	P09980	2	2	2	ATP-dependent DNA helicase rep	rep	>sp|P09980|REP_ECOLI ATP-dependent DNA helicase rep OS=Escherichia coli (strain K12) GN=rep PE=1 SV=3	1	2	2	2	0	0	0	0	0	0	2	0	0	0	0	0	0	2	0	0	0	0	0	0	2	5.1	5.1	5.1	77.023	673	673	1	3							3	1.4605e-35	0
P0A3B3;P0A3B4;P32132	P0A3B3;P0A3B4;P32132	1;1;1	1;1;1	1;1;1	GTP-binding protein TypA/BipA;GTP-binding protein typA/BipA	typA	>sp|P0A3B3|TYPA_ECO57 GTP-binding protein TypA/BipA OS=Escherichia coli O157:H7 GN=typA PE=3 SV=1;>sp|P0A3B4|TYPA_SHIFL GTP-binding protein TypA/BipA OS=Shigella flexneri GN=typA PE=3 SV=1;>sp|P32132|TYPA_ECOLI GTP-binding protein typA/BipA OS=Escherichia	3	1	1	1	0	0	0	0	1	1	1	0	0	0	0	1	1	1	0	0	0	0	1	1	1	1.8	1.8	1.8	67.355	607	607;607;607	1	4					2	1	1	3.6745e-18	0
P0A698;P0A699;Q8X5U9	P0A698;P0A699;Q8X5U9	2;2;2	2;2;2	2;2;2	UvrABC system protein A	uvrA	>sp|P0A698|UVRA_ECOLI UvrABC system protein A OS=Escherichia coli (strain K12) GN=uvrA PE=1 SV=1;>sp|P0A699|UVRA_SHIFL UvrABC system protein A OS=Shigella flexneri GN=uvrA PE=3 SV=1;>sp|Q8X5U9|UVRA_ECO57 UvrABC system protein A OS=Escherichia coli O157:H7	3	2	2	2	0	0	0	0	0	0	2	0	0	0	0	0	0	2	0	0	0	0	0	0	2	3.1	3.1	3.1	103.87	940	940;940;940	1	2							2	1.2288e-15	0
P0A6N3;P0CE47;P0CE48;Q83JC4	P0A6N3;P0CE47;P0CE48;Q83JC4	18;18;18;18	18;18;18;18	18;18;18;18	Elongation factor Tu;Elongation factor Tu 1;Elongation factor Tu 2	tufA;tufB	>sp|P0A6N3|EFTU_ECO57 Elongation factor Tu OS=Escherichia coli O157:H7 GN=tufA PE=1 SV=2;>sp|P0CE47|EFTU1_ECOLI Elongation factor Tu 1 OS=Escherichia coli (strain K12) GN=tufA PE=1 SV=1;>sp|P0CE48|EFTU2_ECOLI Elongation factor Tu 2 OS=Escherichia coli (str	4	18	18	18	0	0	6	6	17	11	17	0	0	6	6	17	11	17	0	0	6	6	17	11	17	56.9	56.9	56.9	43.313	394	394;394;394;394	1	86			7	8	28	16	27	1.2843e-177	0
P0A6W5;P0A6W7;P0A6W8	P0A6W5;P0A6W7;P0A6W8	1;1;1	1;1;1	1;1;1	Transcription elongation factor greA	greA	>sp|P0A6W5|GREA_ECOLI Transcription elongation factor greA OS=Escherichia coli (strain K12) GN=greA PE=1 SV=1;>sp|P0A6W7|GREA_ECO57 Transcription elongation factor greA OS=Escherichia coli O157:H7 GN=greA PE=3 SV=1;>sp|P0A6W8|GREA_SHIFL Transcription elong	3	1	1	1	0	0	0	0	1	0	0	0	0	0	0	1	0	0	0	0	0	0	1	0	0	7.6	7.6	7.6	17.641	158	158;158;158	1	1					1			0.0026418	0
P0A6Y8;P0A6Z0;Q83MH5	P0A6Y8;P0A6Z0;Q83MH5	36;36;36	36;36;36	36;36;36	Chaperone protein DnaK	dnaK	>sp|P0A6Y8|DNAK_ECOLI Chaperone protein DnaK OS=Escherichia coli (strain K12) GN=dnaK PE=1 SV=2;>sp|P0A6Z0|DNAK_ECO57 Chaperone protein DnaK OS=Escherichia coli O157:H7 GN=dnaK PE=3 SV=2;>sp|Q83MH5|DNAK_SHIFL Chaperone protein DnaK OS=Shigella flexneri GN=	3	36	36	36	1	1	29	30	23	14	29	1	1	29	30	23	14	29	1	1	29	30	23	14	29	63.6	63.6	63.6	69.114	638	638;638;638	1	160	1	1	39	43	26	16	34	0	3.3
P0A6Z3;P0A6Z5;Q83SE6	P0A6Z3;P0A6Z5;Q83SE6	3;3;3	3;3;3	3;3;3	Chaperone protein htpG	htpG	>sp|P0A6Z3|HTPG_ECOLI Chaperone protein htpG OS=Escherichia coli (strain K12) GN=htpG PE=1 SV=1;>sp|P0A6Z5|HTPG_ECO57 Chaperone protein htpG OS=Escherichia coli O157:H7 GN=htpG PE=3 SV=1;>sp|Q83SE6|HTPG_SHIFL Chaperone protein htpG OS=Shigella flexneri GN=	3	3	3	3	0	0	0	0	3	1	3	0	0	0	0	3	1	3	0	0	0	0	3	1	3	6.1	6.1	6.1	71.422	624	624;624;624	1	7					3	1	3	1.0095e-38	0
P0A717;P0A719	P0A717;P0A719	5;5	5;5	5;5	Ribose-phosphate pyrophosphokinase	prs	>sp|P0A717|KPRS_ECOLI Ribose-phosphate pyrophosphokinase OS=Escherichia coli (strain K12) GN=prs PE=1 SV=2;>sp|P0A719|KPRS_ECO57 Ribose-phosphate pyrophosphokinase OS=Escherichia coli O157:H7 GN=prs PE=3 SV=2	2	5	5	5	0	0	2	2	3	2	5	0	0	2	2	3	2	5	0	0	2	2	3	2	5	21	21	21	34.218	315	315;315	1	14			2	2	3	2	5	2.2144e-39	0
P0A729;P0A730;P58626	P0A729;P0A730;P58626	1;1;1	1;1;1	1;1;1	Maf-like protein yceF	yceF	>sp|P0A729|YCEF_ECOLI Maf-like protein yceF OS=Escherichia coli (strain K12) GN=yceF PE=3 SV=1;>sp|P0A730|YCEF_SHIFL Maf-like protein yceF OS=Shigella flexneri GN=yceF PE=3 SV=1;>sp|P58626|YCEF_ECO57 Maf-like protein yceF OS=Escherichia coli O157:H7 GN=yce	3	1	1	1	0	0	0	0	0	0	1	0	0	0	0	0	0	1	0	0	0	0	0	0	1	9.3	9.3	9.3	21.691	194	194;194;194	1	1							1	6.4367e-15	0
P0A749;P0A751;Q8X9J9	P0A749;P0A751;Q8X9J9	1;1;1	1;1;1	1;1;1	UDP-N-acetylglucosamine 1-carboxyvinyltransferase	murA	>sp|P0A749|MURA_ECOLI UDP-N-acetylglucosamine 1-carboxyvinyltransferase OS=Escherichia coli (strain K12) GN=murA PE=1 SV=1;>sp|P0A751|MURA_SHIFL UDP-N-acetylglucosamine 1-carboxyvinyltransferase OS=Shigella flexneri GN=murA PE=3 SV=1;>sp|Q8X9J9|MURA_ECO57	3	1	1	1	0	0	0	0	1	0	1	0	0	0	0	1	0	1	0	0	0	0	1	0	1	5.7	5.7	5.7	44.817	419	419;419;419	1	2					1		1	1.2067e-18	0
P0A799;P0A7A1;Q8XD03	P0A799;P0A7A1;Q8XD03	3;3;3	3;3;3	3;3;3	Phosphoglycerate kinase	pgk	>sp|P0A799|PGK_ECOLI Phosphoglycerate kinase OS=Escherichia coli (strain K12) GN=pgk PE=1 SV=2;>sp|P0A7A1|PGK_SHIFL Phosphoglycerate kinase OS=Shigella flexneri GN=pgk PE=3 SV=2;>sp|Q8XD03|PGK_ECO57 Phosphoglycerate kinase OS=Escherichia coli O157:H7 GN=pg	3	3	3	3	0	0	0	1	3	0	2	0	0	0	1	3	0	2	0	0	0	1	3	0	2	15	15	15	41.118	387	387;387;387	1	6				1	3		2	3.8915e-29	0
P0A7B1;P0A7B2	P0A7B1;P0A7B2	5;5	5;5	5;5	Polyphosphate kinase	ppk	>sp|P0A7B1|PPK_ECOLI Polyphosphate kinase OS=Escherichia coli (strain K12) GN=ppk PE=1 SV=2;>sp|P0A7B2|PPK_ECO57 Polyphosphate kinase OS=Escherichia coli O157:H7 GN=ppk PE=3 SV=2	2	5	5	5	0	0	1	4	3	0	0	0	0	1	4	3	0	0	0	0	1	4	3	0	0	9.7	9.7	9.7	80.431	688	688;688	1	8			1	4	3			5.2418e-32	0
P0A7S3;P0A7S5;P0A7S8;C4ZUJ7	P0A7S3;P0A7S5;P0A7S8;C4ZUJ7	6;6;6;5	6;6;6;5	6;6;6;5	30S ribosomal protein S12	rpsL	>sp|P0A7S3|RS12_ECOLI 30S ribosomal protein S12 OS=Escherichia coli (strain K12) GN=rpsL PE=1 SV=2;>sp|P0A7S5|RS12_ECO57 30S ribosomal protein S12 OS=Escherichia coli O157:H7 GN=rpsL PE=3 SV=2;>sp|P0A7S8|RS12_SHIFL 30S ribosomal protein S12 OS=Shigella fle	4	6	6	6	0	1	5	4	4	4	6	0	1	5	4	4	4	6	0	1	5	4	4	4	6	35.5	35.5	35.5	13.737	124	124;124;124;124	1	27		1	6	4	4	5	7	2.0946e-34	0
P0A7S9;P0A7T1;P0A7T2	P0A7S9;P0A7T1;P0A7T2	8;8;8	8;8;8	8;8;8	30S ribosomal protein S13	rpsM	>sp|P0A7S9|RS13_ECOLI 30S ribosomal protein S13 OS=Escherichia coli (strain K12) GN=rpsM PE=1 SV=2;>sp|P0A7T1|RS13_ECO57 30S ribosomal protein S13 OS=Escherichia coli O157:H7 GN=rpsM PE=3 SV=2;>sp|P0A7T2|RS13_SHIFL 30S ribosomal protein S13 OS=Shigella fle	3	8	8	8	2	5	7	7	8	6	7	2	5	7	7	8	6	7	2	5	7	7	8	6	7	66.1	66.1	66.1	13.099	118	118;118;118	1	181	2	8	59	31	29	8	44	1.7772e-122	23.7
P0A7W1;P0A7W3;P0A7W6	P0A7W1;P0A7W3;P0A7W6	9;9;9	9;9;9	9;9;9	30S ribosomal protein S5	rpsE	>sp|P0A7W1|RS5_ECOLI 30S ribosomal protein S5 OS=Escherichia coli (strain K12) GN=rpsE PE=1 SV=2;>sp|P0A7W3|RS5_ECO57 30S ribosomal protein S5 OS=Escherichia coli O157:H7 GN=rpsE PE=3 SV=2;>sp|P0A7W6|RS5_SHIFL 30S ribosomal protein S5 OS=Shigella flexneri	3	9	9	9	4	6	7	7	9	7	9	4	6	7	7	9	7	9	4	6	7	7	9	7	9	65.9	65.9	65.9	17.603	167	167;167;167	1	97	6	7	12	11	15	13	33	2.3907e-219	24.6
P0A7Z4;P0A7Z6;P0A7Z9	P0A7Z4;P0A7Z6;P0A7Z9	26;26;26	26;26;26	26;26;26	DNA-directed RNA polymerase subunit alpha	rpoA	>sp|P0A7Z4|RPOA_ECOLI DNA-directed RNA polymerase subunit alpha OS=Escherichia coli (strain K12) GN=rpoA PE=1 SV=1;>sp|P0A7Z6|RPOA_ECO57 DNA-directed RNA polymerase subunit alpha OS=Escherichia coli O157:H7 GN=rpoA PE=3 SV=1;>sp|P0A7Z9|RPOA_SHIFL DNA-direc	3	26	26	26	23	25	10	11	13	8	16	23	25	10	11	13	8	16	23	25	10	11	13	8	16	85.1	85.1	85.1	36.511	329	329;329;329	1	674	302	228	34	44	19	12	35	0	81.5
P0A862;P0A864;P0A865	P0A862;P0A864;P0A865	2;2;2	2;2;2	2;2;2	Thiol peroxidase	tpx	>sp|P0A862|TPX_ECOLI Thiol peroxidase OS=Escherichia coli (strain K12) GN=tpx PE=1 SV=2;>sp|P0A864|TPX_ECO57 Thiol peroxidase OS=Escherichia coli O157:H7 GN=tpx PE=3 SV=2;>sp|P0A865|TPX_SHIFL Thiol peroxidase OS=Shigella flexneri GN=tpx PE=3 SV=2	3	2	2	2	0	0	0	0	2	1	1	0	0	0	0	2	1	1	0	0	0	0	2	1	1	24.4	24.4	24.4	17.835	168	168;168;168	1	4					2	1	1	4.1635e-07	0
P0A870;P0A871;P0A872	P0A870;P0A871;P0A872	1;1;1	1;1;1	1;1;1	Transaldolase B	talB	>sp|P0A870|TALB_ECOLI Transaldolase B OS=Escherichia coli (strain K12) GN=talB PE=1 SV=2;>sp|P0A871|TALB_ECO57 Transaldolase B OS=Escherichia coli O157:H7 GN=talB PE=3 SV=2;>sp|P0A872|TALB_SHIFL Transaldolase B OS=Shigella flexneri GN=talB PE=3 SV=2	3	1	1	1	0	0	0	0	1	0	1	0	0	0	0	1	0	1	0	0	0	0	1	0	1	7.6	7.6	7.6	35.219	317	317;317;317	1	2					1		1	7.1719e-06	0
P0A8A0;P67176	P0A8A0;P67176	4;4	4;4	4;4	Probable transcriptional regulatory protein YebC	yebC	>sp|P0A8A0|YEBC_ECOLI Probable transcriptional regulatory protein YebC OS=Escherichia coli (strain K12) GN=yebC PE=1 SV=1;>sp|P67176|YEBC_ECO57 Probable transcriptional regulatory protein YebC OS=Escherichia coli O157:H7 GN=yebC PE=3 SV=1	2	4	4	4	0	0	0	0	2	2	4	0	0	0	0	2	2	4	0	0	0	0	2	2	4	20.7	20.7	20.7	26.422	246	246;246	1	9					2	3	4	9.1472e-37	0
P0A910;P0A911	P0A910;P0A911	5;5	5;5	5;5	Outer membrane protein A	ompA	>sp|P0A910|OMPA_ECOLI Outer membrane protein A OS=Escherichia coli (strain K12) GN=ompA PE=1 SV=1;>sp|P0A911|OMPA_ECO57 Outer membrane protein A OS=Escherichia coli O157:H7 GN=ompA PE=3 SV=1	2	5	5	5	0	0	0	0	5	3	5	0	0	0	0	5	3	5	0	0	0	0	5	3	5	24.6	24.6	24.6	37.2	346	346;346	1	13					5	3	5	1.3896e-36	0
P0A953	P0A953	3	3	3	3-oxoacyl-[acyl-carrier-protein] synthase 1	fabB	>sp|P0A953|FABB_ECOLI 3-oxoacyl-[acyl-carrier-protein] synthase 1 OS=Escherichia coli (strain K12) GN=fabB PE=1 SV=1	1	3	3	3	0	0	0	0	3	2	2	0	0	0	0	3	2	2	0	0	0	0	3	2	2	7.6	7.6	7.6	42.613	406	406	1	7					3	2	2	1.2823e-18	0
P0A959;P0A961	P0A959;P0A961	2;2	2;2	2;2	Uncharacterized aminotransferase YfbQ	yfbQ	>sp|P0A959|YFBQ_ECOLI Uncharacterized aminotransferase YfbQ OS=Escherichia coli (strain K12) GN=yfbQ PE=3 SV=1;>sp|P0A961|YFBQ_SHIFL Uncharacterized aminotransferase YfbQ OS=Shigella flexneri GN=yfbQ PE=3 SV=1	2	2	2	2	0	0	0	0	0	0	2	0	0	0	0	0	0	2	0	0	0	0	0	0	2	13.1	13.1	13.1	45.517	405	405;405	1	2							2	2.2916e-27	0
P0A968;P0A970;P0A971	P0A968;P0A970;P0A971	2;2;2	2;2;2	2;2;2	Cold shock-like protein CspD	cspD	>sp|P0A968|CSPD_ECOLI Cold shock-like protein CspD OS=Escherichia coli (strain K12) GN=cspD PE=1 SV=1;>sp|P0A970|CSPD_ECO57 Cold shock-like protein CspD OS=Escherichia coli O157:H7 GN=cspD PE=3 SV=1;>sp|P0A971|CSPD_SHIFL Cold shock-like protein CspD OS=Shi	3	2	2	2	0	0	2	1	0	0	0	0	0	2	1	0	0	0	0	0	2	1	0	0	0	55.4	55.4	55.4	7.9689	74	74;74;74	1	3			2	1				8.4713e-09	0
P0A972;P0A974;P0A975	P0A972;P0A974;P0A975	2;2;2	2;2;2	2;2;2	Cold shock-like protein CspE	cspE	>sp|P0A972|CSPE_ECOLI Cold shock-like protein CspE OS=Escherichia coli (strain K12) GN=cspE PE=1 SV=2;>sp|P0A974|CSPE_ECO57 Cold shock-like protein CspE OS=Escherichia coli O157:H7 GN=cspE PE=3 SV=2;>sp|P0A975|CSPE_SHIFL Cold shock-like protein CspE OS=Shi	3	2	2	2	0	0	1	0	2	2	0	0	0	1	0	2	2	0	0	0	1	0	2	2	0	31.9	31.9	31.9	7.4634	69	69;69;69	1	5			1		2	2		1.348e-07	0
P0A978;P0A980;P0A981;P0A9X9;P0A9Y1;P0A9Y4	P0A978;P0A980;P0A981;P0A9X9;P0A9Y1;P0A9Y4	1;1;1;1;1;1	1;1;1;1;1;1	1;1;1;1;1;1	Cold shock-like protein CspG;Cold shock protein CspA	cspG;cspA	>sp|P0A978|CSPG_ECOLI Cold shock-like protein CspG OS=Escherichia coli (strain K12) GN=cspG PE=1 SV=1;>sp|P0A980|CSPG_ECO57 Cold shock-like protein CspG OS=Escherichia coli O157:H7 GN=cspG PE=3 SV=1;>sp|P0A981|CSPG_SHIFL Cold shock-like protein CspG OS=Shi	6	1	1	1	0	0	1	0	1	1	0	0	0	1	0	1	1	0	0	0	1	0	1	1	0	17.1	17.1	17.1	7.7806	70	70;70;70;70;70;70	1	3			1		1	1		0.00043581	0
P0A991	P0A991	2	2	2	Fructose-bisphosphate aldolase class 1	fbaB	>sp|P0A991|ALF1_ECOLI Fructose-bisphosphate aldolase class 1 OS=Escherichia coli (strain K12) GN=fbaB PE=1 SV=2	1	2	2	2	0	0	0	2	1	0	0	0	0	0	2	1	0	0	0	0	0	2	1	0	0	12.9	12.9	12.9	38.109	350	350	1	3				2	1			2.9897e-12	0
P0A996;P0A997	P0A996;P0A997	6;6	6;6	6;6	Anaerobic glycerol-3-phosphate dehydrogenase subunit C	glpC	>sp|P0A996|GLPC_ECOLI Anaerobic glycerol-3-phosphate dehydrogenase subunit C OS=Escherichia coli (strain K12) GN=glpC PE=1 SV=1;>sp|P0A997|GLPC_ECO57 Anaerobic glycerol-3-phosphate dehydrogenase subunit C OS=Escherichia coli O157:H7 GN=glpC PE=3 SV=1	2	6	6	6	0	0	0	0	0	0	6	0	0	0	0	0	0	6	0	0	0	0	0	0	6	21.2	21.2	21.2	44.108	396	396;396	1	7							7	1.8082e-53	0
P0A998;P0A9A0;P0A9A1	P0A998;P0A9A0;P0A9A1	1;1;1	1;1;1	1;1;1	Ferritin-1	ftnA	>sp|P0A998|FTNA_ECOLI Ferritin-1 OS=Escherichia coli (strain K12) GN=ftnA PE=1 SV=1;>sp|P0A9A0|FTNA_ECO57 Ferritin-1 OS=Escherichia coli O157:H7 GN=ftnA PE=3 SV=1;>sp|P0A9A1|FTNA_SHIFL Ferritin-1 OS=Shigella flexneri GN=ftnA PE=3 SV=1	3	1	1	1	0	0	0	1	0	0	0	0	0	0	1	0	0	0	0	0	0	1	0	0	0	13.9	13.9	13.9	19.424	165	165;165;165	1	1				1				7.3143e-13	0
P0A9A6;P0A9A8;Q83MF6	P0A9A6;P0A9A8;Q83MF6	9;9;8	9;9;8	9;9;8	Cell division protein FtsZ	ftsZ	>sp|P0A9A6|FTSZ_ECOLI Cell division protein FtsZ OS=Escherichia coli (strain K12) GN=ftsZ PE=1 SV=1;>sp|P0A9A8|FTSZ_ECO57 Cell division protein FtsZ OS=Escherichia coli O157:H7 GN=ftsZ PE=3 SV=1;>sp|Q83MF6|FTSZ_SHIFL Cell division protein FtsZ OS=Shigella	3	9	9	9	0	0	0	0	3	2	9	0	0	0	0	3	2	9	0	0	0	0	3	2	9	32.9	32.9	32.9	40.323	383	383;383;383	1	15					3	2	10	7.4365e-49	0
P0A9A9;P0A9B1;Q83S79	P0A9A9;P0A9B1;Q83S79	1;1;1	1;1;1	1;1;1	Ferric uptake regulation protein	fur	>sp|P0A9A9|FUR_ECOLI Ferric uptake regulation protein OS=Escherichia coli (strain K12) GN=fur PE=1 SV=1;>sp|P0A9B1|FUR_ECO57 Ferric uptake regulation protein OS=Escherichia coli O157:H7 GN=fur PE=3 SV=1;>sp|Q83S79|FUR_SHIFL Ferric uptake regulation protein	3	1	1	1	0	0	0	1	0	0	1	0	0	0	1	0	0	1	0	0	0	1	0	0	1	8.1	8.1	8.1	16.795	148	148;148;148	1	3				2			1	2.3291e-07	0
P0A9B2;P0A9B4;P0A9B5	P0A9B2;P0A9B4;P0A9B5	6;6;6	6;6;6	6;6;6	Glyceraldehyde-3-phosphate dehydrogenase A	gapA	>sp|P0A9B2|G3P1_ECOLI Glyceraldehyde-3-phosphate dehydrogenase A OS=Escherichia coli (strain K12) GN=gapA PE=1 SV=2;>sp|P0A9B4|G3P1_ECO57 Glyceraldehyde-3-phosphate dehydrogenase A OS=Escherichia coli O157:H7 GN=gapA PE=3 SV=2;>sp|P0A9B5|G3P1_SHIFL Glycera	3	6	6	6	0	0	4	4	5	2	5	0	0	4	4	5	2	5	0	0	4	4	5	2	5	28.4	28.4	28.4	35.532	331	331;331;331	1	22			4	5	6	2	5	5.3093e-58	0
P0A9C0;P0A9C1;P0A9C2	P0A9C0;P0A9C1;P0A9C2	7;7;7	7;7;7	7;7;7	Anaerobic glycerol-3-phosphate dehydrogenase subunit A	glpA	>sp|P0A9C0|GLPA_ECOLI Anaerobic glycerol-3-phosphate dehydrogenase subunit A OS=Escherichia coli (strain K12) GN=glpA PE=1 SV=1;>sp|P0A9C1|GLPA_ECO57 Anaerobic glycerol-3-phosphate dehydrogenase subunit A OS=Escherichia coli O157:H7 GN=glpA PE=3 SV=1;>sp|P	3	7	7	7	0	0	0	0	1	0	7	0	0	0	0	1	0	7	0	0	0	0	1	0	7	19.7	19.7	19.7	58.958	542	542;542;542	1	8					1		7	2.5829e-52	0
P0A9C5;P0A9C7;P0A9C8	P0A9C5;P0A9C7;P0A9C8	8;8;8	8;8;8	8;8;8	Glutamine synthetase	glnA	>sp|P0A9C5|GLNA_ECOLI Glutamine synthetase OS=Escherichia coli (strain K12) GN=glnA PE=1 SV=2;>sp|P0A9C7|GLNA_ECO57 Glutamine synthetase OS=Escherichia coli O157:H7 GN=glnA PE=3 SV=2;>sp|P0A9C8|GLNA_SHIFL Glutamine synthetase OS=Shigella flexneri GN=glnA P	3	8	8	8	0	0	3	8	2	1	1	0	0	3	8	2	1	1	0	0	3	8	2	1	1	26.9	26.9	26.9	51.903	469	469;469;469	1	16			3	9	2	1	1	2.8487e-72	0
P0A9F1;Q8X7U4	P0A9F1;Q8X7U4	1;1	1;1	1;1	Transcriptional regulator MntR	mntR	>sp|P0A9F1|MNTR_ECOLI Transcriptional regulator MntR OS=Escherichia coli (strain K12) GN=mntR PE=1 SV=1;>sp|Q8X7U4|MNTR_ECO57 Transcriptional regulator MntR OS=Escherichia coli O157:H7 GN=mntR PE=3 SV=1	2	1	1	1	0	0	0	0	0	0	1	0	0	0	0	0	0	1	0	0	0	0	0	0	1	9.7	9.7	9.7	17.64	155	155;155	1	1							1	8.6044e-07	0
P0A9F3;P0A9F5	P0A9F3;P0A9F5	1;1	1;1	1;1	HTH-type transcriptional regulator CysB	cysB	>sp|P0A9F3|CYSB_ECOLI HTH-type transcriptional regulator CysB OS=Escherichia coli (strain K12) GN=cysB PE=3 SV=1;>sp|P0A9F5|CYSB_ECO57 HTH-type transcriptional regulator CysB OS=Escherichia coli O157:H7 GN=cysB PE=3 SV=1	2	1	1	1	0	0	0	0	0	0	1	0	0	0	0	0	0	1	0	0	0	0	0	0	1	3.7	3.7	3.7	36.15	324	324;324	1	1							1	1.4108e-11	0
P0A9G6	P0A9G6	5	5	5	Isocitrate lyase	aceA	>sp|P0A9G6|ACEA_ECOLI Isocitrate lyase OS=Escherichia coli (strain K12) GN=aceA PE=1 SV=1	1	5	5	5	0	0	0	4	3	0	1	0	0	0	4	3	0	1	0	0	0	4	3	0	1	17.3	17.3	17.3	47.521	434	434	1	8				4	3		1	4.8462e-21	0
P0A9H7	P0A9H7	2	2	2	Cyclopropane-fatty-acyl-phospholipid synthase	cfa	>sp|P0A9H7|CFA_ECOLI Cyclopropane-fatty-acyl-phospholipid synthase OS=Escherichia coli (strain K12) GN=cfa PE=1 SV=2	1	2	2	2	0	0	0	0	0	0	2	0	0	0	0	0	0	2	0	0	0	0	0	0	2	6	6	6	43.909	382	382	1	2							2	4.9188e-15	0
P0A9K3;P0A9K5;P0A9K6	P0A9K3;P0A9K5;P0A9K6	5;5;5	5;5;5	5;5;5	PhoH-like protein	ybeZ	>sp|P0A9K3|PHOL_ECOLI PhoH-like protein OS=Escherichia coli (strain K12) GN=ybeZ PE=1 SV=2;>sp|P0A9K5|PHOL_ECO57 PhoH-like protein OS=Escherichia coli O157:H7 GN=ybeZ PE=3 SV=2;>sp|P0A9K6|PHOL_SHIFL PhoH-like protein OS=Shigella flexneri GN=ybeZ PE=3 SV=2	3	5	5	5	0	0	2	5	1	0	0	0	0	2	5	1	0	0	0	0	2	5	1	0	0	19.7	19.7	19.7	39.038	346	346;346;346	1	8			2	5	1			4.1208e-24	0
P0A9K7;P0A9K8	P0A9K7;P0A9K8	1;1	1;1	1;1	Phosphate transport system protein phoU	phoU	>sp|P0A9K7|PHOU_ECOLI Phosphate transport system protein phoU OS=Escherichia coli (strain K12) GN=phoU PE=1 SV=1;>sp|P0A9K8|PHOU_SHIFL Phosphate transport system protein phoU OS=Shigella flexneri GN=phoU PE=3 SV=1	2	1	1	1	0	0	0	0	0	0	1	0	0	0	0	0	0	1	0	0	0	0	0	0	1	5.4	5.4	5.4	27.417	241	241;241	1	1							1	3.8633e-07	0
P0A9K9;P0A9L1;P0A9L2	P0A9K9;P0A9L1;P0A9L2	1;1;1	1;1;1	1;1;1	FKBP-type peptidyl-prolyl cis-trans isomerase slyD	slyD	>sp|P0A9K9|SLYD_ECOLI FKBP-type peptidyl-prolyl cis-trans isomerase slyD OS=Escherichia coli (strain K12) GN=slyD PE=1 SV=1;>sp|P0A9L1|SLYD_ECO57 FKBP-type peptidyl-prolyl cis-trans isomerase slyD OS=Escherichia coli O157:H7 GN=slyD PE=3 SV=1;>sp|P0A9L2|SL	3	1	1	1	0	0	0	0	1	0	0	0	0	0	0	1	0	0	0	0	0	0	1	0	0	4.6	4.6	4.6	20.853	196	196;196;196	1	1					1			0.0025394	0
P0A9L3;P0A9L4	P0A9L3;P0A9L4	2;2	2;2	2;2	FKBP-type 22 kDa peptidyl-prolyl cis-trans isomerase	fklB	>sp|P0A9L3|FKBB_ECOLI FKBP-type 22 kDa peptidyl-prolyl cis-trans isomerase OS=Escherichia coli (strain K12) GN=fklB PE=1 SV=2;>sp|P0A9L4|FKBB_SHIFL FKBP-type 22 kDa peptidyl-prolyl cis-trans isomerase OS=Shigella flexneri GN=fklB PE=3 SV=2	2	2	2	2	0	0	0	0	2	2	2	0	0	0	0	2	2	2	0	0	0	0	2	2	2	12.6	12.6	12.6	22.216	206	206;206	1	6					2	2	2	1.6805e-14	0
P0A9M0	P0A9M0	20	20	20	Lon protease	lon	>sp|P0A9M0|LON_ECOLI Lon protease OS=Escherichia coli (strain K12) GN=lon PE=1 SV=1	1	20	20	20	4	5	11	9	17	18	16	4	5	11	9	17	18	16	4	5	11	9	17	18	16	30.1	30.1	30.1	87.437	784	784	1	86	4	5	11	9	22	18	17	1.147e-110	7.4
P0A9M8;P0A9M9	P0A9M8;P0A9M9	6;6	6;6	6;6	Phosphate acetyltransferase	pta	>sp|P0A9M8|PTA_ECOLI Phosphate acetyltransferase OS=Escherichia coli (strain K12) GN=pta PE=1 SV=2;>sp|P0A9M9|PTA_SHIFL Phosphate acetyltransferase OS=Shigella flexneri GN=pta PE=3 SV=2	2	6	6	6	0	0	1	6	2	0	3	0	0	1	6	2	0	3	0	0	1	6	2	0	3	12.9	12.9	12.9	77.171	714	714;714	1	12			1	6	2		3	2.4799e-116	0
P0A9P0;P0A9P2;P0A9P3	P0A9P0;P0A9P2;P0A9P3	14;14;14	14;14;14	14;14;14	Dihydrolipoyl dehydrogenase	lpdA	>sp|P0A9P0|DLDH_ECOLI Dihydrolipoyl dehydrogenase OS=Escherichia coli (strain K12) GN=lpdA PE=1 SV=2;>sp|P0A9P2|DLDH_ECO57 Dihydrolipoyl dehydrogenase OS=Escherichia coli O157:H7 GN=lpdA PE=3 SV=2;>sp|P0A9P3|DLDH_SHIFL Dihydrolipoyl dehydrogenase OS=Shigel	3	14	14	14	0	1	12	6	11	5	14	0	1	12	6	11	5	14	0	1	12	6	11	5	14	41.1	41.1	41.1	50.688	474	474;474;474	1	64		1	17	7	13	6	20	5.6003e-190	0
P0A9P6;P0A9P8;Q8XA87	P0A9P6;P0A9P8;Q8XA87	32;32;32	32;32;32	32;32;32	Cold-shock DEAD box protein A	deaD	>sp|P0A9P6|DEAD_ECOLI Cold-shock DEAD box protein A OS=Escherichia coli (strain K12) GN=deaD PE=1 SV=2;>sp|P0A9P8|DEAD_SHIFL Cold-shock DEAD box protein A OS=Shigella flexneri GN=deaD PE=3 SV=2;>sp|Q8XA87|DEAD_ECO57 Cold-shock DEAD box protein A OS=Escheri	3	32	32	32	10	0	30	8	26	20	24	10	0	30	8	26	20	24	10	0	30	8	26	20	24	66.1	66.1	66.1	70.545	629	629;629;629	1	239	11		72	29	55	25	47	0	21.9
P0A9Q7;P0A9Q8	P0A9Q7;P0A9Q8	28;28	28;28	28;28	Aldehyde-alcohol dehydrogenase;Alcohol dehydrogenase;Acetaldehyde dehydrogenase [acetylating];Pyruvate-formate-lyase deactivase	adhE	>sp|P0A9Q7|ADHE_ECOLI Aldehyde-alcohol dehydrogenase OS=Escherichia coli (strain K12) GN=adhE PE=1 SV=2;>sp|P0A9Q8|ADHE_ECO57 Aldehyde-alcohol dehydrogenase OS=Escherichia coli O157:H7 GN=adhE PE=3 SV=2	2	28	28	28	3	3	26	24	10	6	22	3	3	26	24	10	6	22	3	3	26	24	10	6	22	42.4	42.4	42.4	96.126	891	891;891	1	113	3	3	32	34	10	6	25	0	5.8
P0A9S3;P0A9S4	P0A9S3;P0A9S4	5;5	5;5	5;5	Galactitol-1-phosphate 5-dehydrogenase	gatD	>sp|P0A9S3|GATD_ECOLI Galactitol-1-phosphate 5-dehydrogenase OS=Escherichia coli (strain K12) GN=gatD PE=3 SV=1;>sp|P0A9S4|GATD_ECO57 Galactitol-1-phosphate 5-dehydrogenase OS=Escherichia coli O157:H7 GN=gatD PE=3 SV=1	2	5	5	5	0	0	0	0	1	0	5	0	0	0	0	1	0	5	0	0	0	0	1	0	5	21.7	21.7	21.7	37.39	346	346;346	1	6					1		5	7.2854e-25	0
P0A9S5	P0A9S5	8	8	8	Glycerol dehydrogenase	gldA	>sp|P0A9S5|GLDA_ECOLI Glycerol dehydrogenase OS=Escherichia coli (strain K12) GN=gldA PE=1 SV=1	1	8	8	8	0	0	0	8	0	0	0	0	0	0	8	0	0	0	0	0	0	8	0	0	0	37.9	37.9	37.9	38.712	367	367	1	10				10				8.1636e-47	0
P0A9U3;P0A9U5	P0A9U3;P0A9U5	2;2	2;2	2;2	Uncharacterized ABC transporter ATP-binding protein YbiT	ybiT	>sp|P0A9U3|YBIT_ECOLI Uncharacterized ABC transporter ATP-binding protein YbiT OS=Escherichia coli (strain K12) GN=ybiT PE=3 SV=1;>sp|P0A9U5|YBIT_ECO57 Uncharacterized ABC transporter ATP-binding protein YbiT OS=Escherichia coli O157:H7 GN=ybiT PE=3 SV=1	2	2	2	2	0	0	0	0	0	0	2	0	0	0	0	0	0	2	0	0	0	0	0	0	2	9.2	9.2	9.2	59.857	530	530;530	1	2							2	1.671e-35	0
P0A9W3;P0A9W4;P0A9W5	P0A9W3;P0A9W4;P0A9W5	1;1;1	1;1;1	1;1;1	Uncharacterized ABC transporter ATP-binding protein YjjK	yjjK	>sp|P0A9W3|YJJK_ECOLI Uncharacterized ABC transporter ATP-binding protein YjjK OS=Escherichia coli (strain K12) GN=yjjK PE=1 SV=2;>sp|P0A9W4|YJJK_ECO57 Uncharacterized ABC transporter ATP-binding protein YjjK OS=Escherichia coli O157:H7 GN=yjjK PE=3 SV=2;>	3	1	1	1	0	0	0	0	1	0	1	0	0	0	0	1	0	1	0	0	0	0	1	0	1	2.7	2.7	2.7	62.442	555	555;555;555	1	3					1		2	6.0445e-08	0
P0A9X4;P0A9X8	P0A9X4;P0A9X8	9;9	9;9	9;9	Rod shape-determining protein MreB	mreB	>sp|P0A9X4|MREB_ECOLI Rod shape-determining protein MreB OS=Escherichia coli (strain K12) GN=mreB PE=1 SV=1;>sp|P0A9X8|MREB_SHIFL Rod shape-determining protein MreB OS=Shigella flexneri GN=mreB PE=3 SV=1	2	9	9	9	0	0	0	1	7	1	9	0	0	0	1	7	1	9	0	0	0	1	7	1	9	31.7	31.7	31.7	36.952	347	347;347	1	21				1	9	1	10	8.6671e-64	0
P0A9Y6;P0A9Y8;Q83RI9	P0A9Y6;P0A9Y8;Q83RI9	1;1;1	1;1;1	1;1;1	Cold shock-like protein CspC	cspC	>sp|P0A9Y6|CSPC_ECOLI Cold shock-like protein CspC OS=Escherichia coli (strain K12) GN=cspC PE=1 SV=2;>sp|P0A9Y8|CSPC_ECO57 Cold shock-like protein CspC OS=Escherichia coli O157:H7 GN=cspC PE=3 SV=2;>sp|Q83RI9|CSPC_SHIFL Cold shock-like protein CspC OS=Shi	3	1	1	1	0	0	0	0	1	1	0	0	0	0	0	1	1	0	0	0	0	0	1	1	0	14.5	14.5	14.5	7.4023	69	69;69;69	1	2					1	1		0.0034538	0
P0AA25;P0AA27;P0AA30	P0AA25;P0AA27;P0AA30	1;1;1	1;1;1	1;1;1	Thioredoxin-1	trxA	>sp|P0AA25|THIO_ECOLI Thioredoxin-1 OS=Escherichia coli (strain K12) GN=trxA PE=1 SV=2;>sp|P0AA27|THIO_ECO57 Thioredoxin-1 OS=Escherichia coli O157:H7 GN=trxA PE=1 SV=2;>sp|P0AA30|THIO_SHIFL Thioredoxin-1 OS=Shigella flexneri GN=trxA PE=3 SV=2	3	1	1	1	0	0	0	0	1	1	1	0	0	0	0	1	1	1	0	0	0	0	1	1	1	8.3	8.3	8.3	11.806	109	109;109;109	1	3					1	1	1	0.0034719	0
P0AA39;P0AA40;Q8X8J3	P0AA39;P0AA40;Q8X8J3	5;5;5	5;5;5	5;5;5	Ribosomal large subunit pseudouridine synthase C	rluC	>sp|P0AA39|RLUC_ECOLI Ribosomal large subunit pseudouridine synthase C OS=Escherichia coli (strain K12) GN=rluC PE=1 SV=1;>sp|P0AA40|RLUC_SHIFL Ribosomal large subunit pseudouridine synthase C OS=Shigella flexneri GN=rluC PE=3 SV=1;>sp|Q8X8J3|RLUC_ECO57 Ri	3	5	5	5	0	0	2	5	2	3	2	0	0	2	5	2	3	2	0	0	2	5	2	3	2	15	15	15	36.026	319	319;319;319	1	14			2	5	2	3	2	2.3848e-28	0
P0AAB4;P58194;Q83PG4	P0AAB4;P58194;Q83PG4	4;4;4	4;4;4	4;4;4	3-octaprenyl-4-hydroxybenzoate carboxy-lyase	ubiD	>sp|P0AAB4|UBID_ECOLI 3-octaprenyl-4-hydroxybenzoate carboxy-lyase OS=Escherichia coli (strain K12) GN=ubiD PE=1 SV=1;>sp|P58194|UBID_ECO57 3-octaprenyl-4-hydroxybenzoate carboxy-lyase OS=Escherichia coli O157:H7 GN=ubiD PE=3 SV=1;>sp|Q83PG4|UBID_SHIFL 3-o	3	4	4	4	0	0	0	0	0	0	4	0	0	0	0	0	0	4	0	0	0	0	0	0	4	14.7	14.7	14.7	55.603	497	497;497;497	1	4							4	3.8567e-27	0
P0AAB6;P0AAB7;P37776	P0AAB6;P0AAB7;P37776	7;7;6	7;7;6	7;7;6	UTP--glucose-1-phosphate uridylyltransferase	galF	>sp|P0AAB6|GALF_ECOLI UTP--glucose-1-phosphate uridylyltransferase OS=Escherichia coli (strain K12) GN=galF PE=1 SV=1;>sp|P0AAB7|GALF_ECO57 UTP--glucose-1-phosphate uridylyltransferase OS=Escherichia coli O157:H7 GN=galF PE=3 SV=1;>sp|P37776|GALF_SHIFL UTP	3	7	7	7	0	0	0	0	4	2	7	0	0	0	0	4	2	7	0	0	0	0	4	2	7	39.7	39.7	39.7	32.829	297	297;297;297	1	13					4	2	7	3.1192e-55	0
P0AAG5;P0AAG7	P0AAG5;P0AAG7	2;2	2;2	2;2	Multidrug resistance-like ATP-binding protein MdlB	mdlB	>sp|P0AAG5|MDLB_ECOLI Multidrug resistance-like ATP-binding protein MdlB OS=Escherichia coli (strain K12) GN=mdlB PE=1 SV=1;>sp|P0AAG7|MDLB_ECO57 Multidrug resistance-like ATP-binding protein MdlB OS=Escherichia coli O157:H7 GN=mdlB PE=3 SV=1	2	2	2	2	1	2	1	1	1	1	1	1	2	1	1	1	1	1	1	2	1	1	1	1	1	4	4	4	65.222	593	593;593	1	8	1	2	1	1	1	1	1	0.010907	2.5
P0AAZ4;P0AAZ6	P0AAZ4;P0AAZ6	2;2	2;2	2;2	Replication-associated recombination protein A	rarA	>sp|P0AAZ4|RARA_ECOLI Replication-associated recombination protein A OS=Escherichia coli (strain K12) GN=rarA PE=1 SV=1;>sp|P0AAZ6|RARA_ECO57 Replication-associated recombination protein A OS=Escherichia coli O157:H7 GN=rarA PE=3 SV=1	2	2	2	2	0	0	2	1	1	1	1	0	0	2	1	1	1	1	0	0	2	1	1	1	1	6	6	6	49.626	447	447;447	1	6			2	1	1	1	1	0.0086149	0
P0AB28;P0AB30	P0AB28;P0AB30	1;1	1;1	1;1	Uncharacterized protein yceD	yceD	>sp|P0AB28|YCED_ECOLI Uncharacterized protein yceD OS=Escherichia coli (strain K12) GN=yceD PE=4 SV=1;>sp|P0AB30|YCED_ECO57 Uncharacterized protein yceD OS=Escherichia coli O157:H7 GN=yceD PE=4 SV=1	2	1	1	1	0	0	0	0	1	0	1	0	0	0	0	1	0	1	0	0	0	0	1	0	1	5.2	5.2	5.2	19.315	173	173;173	1	2					1		1	0.00046723	0
P0AB71;P0AB72;P0AB73	P0AB71;P0AB72;P0AB73	2;2;2	2;2;2	2;2;2	Fructose-bisphosphate aldolase class 2	fbaA	>sp|P0AB71|ALF_ECOLI Fructose-bisphosphate aldolase class 2 OS=Escherichia coli (strain K12) GN=fbaA PE=1 SV=2;>sp|P0AB72|ALF_ECO57 Fructose-bisphosphate aldolase class 2 OS=Escherichia coli O157:H7 GN=fbaA PE=3 SV=2;>sp|P0AB73|ALF_SHIFL Fructose-bisphosph	3	2	2	2	0	0	0	0	1	1	1	0	0	0	0	1	1	1	0	0	0	0	1	1	1	7	7	7	39.147	359	359;359;359	1	3					1	1	1	8.1756e-08	0
P0AB89	P0AB89	2	2	2	Adenylosuccinate lyase	purB	>sp|P0AB89|PUR8_ECOLI Adenylosuccinate lyase OS=Escherichia coli (strain K12) GN=purB PE=1 SV=1	1	2	2	2	0	0	0	0	1	0	2	0	0	0	0	1	0	2	0	0	0	0	1	0	2	7.9	7.9	7.9	51.542	456	456	1	3					1		2	3.6604e-16	0
P0AB91;P0AB92	P0AB91;P0AB92	2;2	2;2	2;2	Phospho-2-dehydro-3-deoxyheptonate aldolase, Phe-sensitive	aroG	>sp|P0AB91|AROG_ECOLI Phospho-2-dehydro-3-deoxyheptonate aldolase, Phe-sensitive OS=Escherichia coli (strain K12) GN=aroG PE=1 SV=1;>sp|P0AB92|AROG_ECO57 Phospho-2-dehydro-3-deoxyheptonate aldolase, Phe-sensitive OS=Escherichia coli O157:H7 GN=aroG PE=3 SV	2	2	2	2	0	0	0	0	2	0	1	0	0	0	0	2	0	1	0	0	0	0	2	0	1	6.9	6.9	6.9	38.009	350	350;350	1	3					2		1	0.00045164	0
P0ABD3	P0ABD3	1	1	1	Bacterioferritin	bfr	>sp|P0ABD3|BFR_ECOLI Bacterioferritin OS=Escherichia coli (strain K12) GN=bfr PE=1 SV=1	1	1	1	1	0	0	0	1	0	0	0	0	0	0	1	0	0	0	0	0	0	1	0	0	0	7	7	7	18.495	158	158	1	1				1				7.2376e-11	0
P0ABD8;P0ABE0;P0ABE1	P0ABD8;P0ABE0;P0ABE1	1;1;1	1;1;1	1;1;1	Biotin carboxyl carrier protein of acetyl-CoA carboxylase	accB	>sp|P0ABD8|BCCP_ECOLI Biotin carboxyl carrier protein of acetyl-CoA carboxylase OS=Escherichia coli (strain K12) GN=accB PE=1 SV=1;>sp|P0ABE0|BCCP_ECO57 Biotin carboxyl carrier protein of acetyl-CoA carboxylase OS=Escherichia coli O157:H7 GN=accB PE=3 SV=1	3	1	1	1	0	0	0	0	0	1	0	0	0	0	0	0	1	0	0	0	0	0	0	1	0	12.8	12.8	12.8	16.687	156	156;156;156	1	1						1		0.00013972	0
P0ABH3;P0ABH0;P0ABH2	P0ABH3;P0ABH0;P0ABH2	4;4;4	4;4;4	4;4;4	Cell division protein FtsA	ftsA	>sp|P0ABH3|FTSA_SHIFL Cell division protein FtsA OS=Shigella flexneri GN=ftsA PE=3 SV=1;>sp|P0ABH0|FTSA_ECOLI Cell division protein FtsA OS=Escherichia coli (strain K12) GN=ftsA PE=3 SV=1;>sp|P0ABH2|FTSA_ECO57 Cell division protein FtsA OS=Escherichia coli	3	4	4	4	0	0	0	0	1	0	4	0	0	0	0	1	0	4	0	0	0	0	1	0	4	20.5	20.5	20.5	47.258	439	439;420;420	1	5					1		4	9.721e-36	0
P0ABH7	P0ABH7	4	4	4	Citrate synthase	gltA	>sp|P0ABH7|CISY_ECOLI Citrate synthase OS=Escherichia coli (strain K12) GN=gltA PE=1 SV=1	1	4	4	4	0	0	1	2	3	0	2	0	0	1	2	3	0	2	0	0	1	2	3	0	2	18	18	18	48.014	427	427	1	8			1	2	3		2	6.1724e-30	0
P0ABH9;P0ABI1	P0ABH9;P0ABI1	21;21	21;21	21;21	ATP-dependent Clp protease ATP-binding subunit ClpA	clpA	>sp|P0ABH9|CLPA_ECOLI ATP-dependent Clp protease ATP-binding subunit ClpA OS=Escherichia coli (strain K12) GN=clpA PE=1 SV=1;>sp|P0ABI1|CLPA_ECO57 ATP-dependent Clp protease ATP-binding subunit ClpA OS=Escherichia coli O157:H7 GN=clpA PE=3 SV=1	2	21	21	21	0	0	4	1	11	4	20	0	0	4	1	11	4	20	0	0	4	1	11	4	20	45.3	45.3	45.3	84.206	758	758;758	1	49			4	1	14	4	26	1.2451e-219	0
P0ABJ1	P0ABJ1	1	1	1	Ubiquinol oxidase subunit 2	cyoA	>sp|P0ABJ1|CYOA_ECOLI Ubiquinol oxidase subunit 2 OS=Escherichia coli (strain K12) GN=cyoA PE=1 SV=1	1	1	1	1	0	0	0	0	1	0	1	0	0	0	0	1	0	1	0	0	0	0	1	0	1	8.6	8.6	8.6	34.911	315	315	1	2					1		1	1.5479e-16	0
P0ABJ9;P0ABK1	P0ABJ9;P0ABK1	1;1	1;1	1;1	Cytochrome d ubiquinol oxidase subunit 1	cydA	>sp|P0ABJ9|CYDA_ECOLI Cytochrome d ubiquinol oxidase subunit 1 OS=Escherichia coli (strain K12) GN=cydA PE=1 SV=1;>sp|P0ABK1|CYDA_SHIFL Cytochrome d ubiquinol oxidase subunit 1 OS=Shigella flexneri GN=cydA PE=3 SV=1	2	1	1	1	0	0	0	0	0	0	1	0	0	0	0	0	0	1	0	0	0	0	0	0	1	1.7	1.7	1.7	58.204	522	522;522	1	1							1	0.0027206	0
P0ABQ0	P0ABQ0	3	3	3	Coenzyme A biosynthesis bifunctional protein CoaBC;Phosphopantothenoylcysteine decarboxylase;Phosphopantothenate--cysteine ligase	coaBC	>sp|P0ABQ0|COABC_ECOLI Coenzyme A biosynthesis bifunctional protein CoaBC OS=Escherichia coli (strain K12) GN=coaBC PE=1 SV=2	1	3	3	3	0	0	0	3	0	0	0	0	0	0	3	0	0	0	0	0	0	3	0	0	0	9.9	9.9	9.9	43.438	406	406	1	4				4				8.1673e-29	0
P0ABU2;P0ABU3;P0ABU4	P0ABU2;P0ABU3;P0ABU4	3;3;3	3;3;3	3;3;3	GTP-dependent nucleic acid-binding protein engD	engD	>sp|P0ABU2|ENGD_ECOLI GTP-dependent nucleic acid-binding protein engD OS=Escherichia coli (strain K12) GN=engD PE=1 SV=2;>sp|P0ABU3|ENGD_ECO57 GTP-dependent nucleic acid-binding protein engD OS=Escherichia coli O157:H7 GN=engD PE=3 SV=2;>sp|P0ABU4|ENGD_SHI	3	3	3	3	0	0	0	0	2	1	3	0	0	0	0	2	1	3	0	0	0	0	2	1	3	11.3	11.3	11.3	39.667	363	363;363;363	1	6					2	1	3	1.6556e-41	0
P0ABZ6;P0ABZ8;P0ABZ9	P0ABZ6;P0ABZ8;P0ABZ9	1;1;1	1;1;1	1;1;1	Chaperone surA	surA	>sp|P0ABZ6|SURA_ECOLI Chaperone surA OS=Escherichia coli (strain K12) GN=surA PE=1 SV=1;>sp|P0ABZ8|SURA_ECO57 Chaperone surA OS=Escherichia coli O157:H7 GN=surA PE=3 SV=1;>sp|P0ABZ9|SURA_SHIFL Chaperone surA OS=Shigella flexneri GN=surA PE=3 SV=1	3	1	1	1	0	0	0	0	1	0	1	0	0	0	0	1	0	1	0	0	0	0	1	0	1	3.7	3.7	3.7	47.283	428	428;428;428	1	2					1		1	4.9233e-07	0
P0AC38;P0AC40;Q8XDS0	P0AC38;P0AC40;Q8XDS0	1;1;1	1;1;1	1;1;1	Aspartate ammonia-lyase	aspA	>sp|P0AC38|ASPA_ECOLI Aspartate ammonia-lyase OS=Escherichia coli (strain K12) GN=aspA PE=1 SV=1;>sp|P0AC40|ASPA_SHIFL Aspartate ammonia-lyase OS=Shigella flexneri GN=aspA PE=3 SV=1;>sp|Q8XDS0|ASPA_ECO57 Aspartate ammonia-lyase OS=Escherichia coli O157:H7	3	1	1	1	0	0	0	0	0	0	1	0	0	0	0	0	0	1	0	0	0	0	0	0	1	3.3	3.3	3.3	52.356	478	478;478;478	1	1							1	8.332e-07	0
P0AC41;P0AC43	P0AC41;P0AC43	1;1	1;1	1;1	Succinate dehydrogenase flavoprotein subunit	sdhA	>sp|P0AC41|DHSA_ECOLI Succinate dehydrogenase flavoprotein subunit OS=Escherichia coli (strain K12) GN=sdhA PE=1 SV=1;>sp|P0AC43|DHSA_ECO57 Succinate dehydrogenase flavoprotein subunit OS=Escherichia coli O157:H7 GN=sdhA PE=3 SV=1	2	1	1	1	0	0	0	0	0	1	0	0	0	0	0	0	1	0	0	0	0	0	0	1	0	2	2	2	64.421	588	588;588	1	1						1		0.00012023	0
P0AC47;P0AC49;P0AC50	P0AC47;P0AC49;P0AC50	1;1;1	1;1;1	1;1;1	Fumarate reductase iron-sulfur subunit	frdB	>sp|P0AC47|FRDB_ECOLI Fumarate reductase iron-sulfur subunit OS=Escherichia coli (strain K12) GN=frdB PE=1 SV=2;>sp|P0AC49|FRDB_ECO57 Fumarate reductase iron-sulfur subunit OS=Escherichia coli O157:H7 GN=frdB PE=3 SV=2;>sp|P0AC50|FRDB_SHIFL Fumarate reduct	3	1	1	1	0	0	0	0	0	0	1	0	0	0	0	0	0	1	0	0	0	0	0	0	1	13.1	13.1	13.1	27.123	244	244;244;244	1	1							1	6.0808e-38	0
P0AC69;P0AC71;P0AC72	P0AC69;P0AC71;P0AC72	3;3;3	3;3;3	3;3;3	Glutaredoxin-4	grxD	>sp|P0AC69|GLRX4_ECOLI Glutaredoxin-4 OS=Escherichia coli (strain K12) GN=grxD PE=1 SV=1;>sp|P0AC71|GLRX4_ECO57 Glutaredoxin-4 OS=Escherichia coli O157:H7 GN=grxD PE=3 SV=1;>sp|P0AC72|GLRX4_SHIFL Glutaredoxin-4 OS=Shigella flexneri GN=grxD PE=3 SV=1	3	3	3	3	0	0	2	1	2	2	1	0	0	2	1	2	2	1	0	0	2	1	2	2	1	35.7	35.7	35.7	12.879	115	115;115;115	1	8			2	1	2	2	1	8.9919e-25	0
P0ACB0;P0ACB1;Q8X5V3	P0ACB0;P0ACB1;Q8X5V3	3;3;3	3;3;3	3;3;3	Replicative DNA helicase	dnaB	>sp|P0ACB0|DNAB_ECOLI Replicative DNA helicase OS=Escherichia coli (strain K12) GN=dnaB PE=1 SV=1;>sp|P0ACB1|DNAB_SHIFL Replicative DNA helicase OS=Shigella flexneri GN=dnaB PE=3 SV=1;>sp|Q8X5V3|DNAB_ECO57 Replicative DNA helicase OS=Escherichia coli O157:	3	3	3	3	0	0	0	0	3	0	3	0	0	0	0	3	0	3	0	0	0	0	3	0	3	8.7	8.7	8.7	52.389	471	471;471;471	1	6					3		3	1.1641e-28	0
P0ACF0;P0ACF2;P0ACF3	P0ACF0;P0ACF2;P0ACF3	6;6;6	6;6;6	6;6;6	DNA-binding protein HU-alpha	hupA	>sp|P0ACF0|DBHA_ECOLI DNA-binding protein HU-alpha OS=Escherichia coli (strain K12) GN=hupA PE=1 SV=1;>sp|P0ACF2|DBHA_ECO57 DNA-binding protein HU-alpha OS=Escherichia coli O157:H7 GN=hupA PE=3 SV=1;>sp|P0ACF3|DBHA_SHIFL DNA-binding protein HU-alpha OS=Shi	3	6	6	6	3	3	4	5	4	3	6	3	3	4	5	4	3	6	3	3	4	5	4	3	6	71.1	71.1	71.1	9.5349	90	90;90;90	1	49	5	13	6	7	5	4	9	4.1155e-100	42.2
P0ACF4;P0ACF6;P0ACF7	P0ACF4;P0ACF6;P0ACF7	5;5;5	5;5;5	5;5;5	DNA-binding protein HU-beta	hupB	>sp|P0ACF4|DBHB_ECOLI DNA-binding protein HU-beta OS=Escherichia coli (strain K12) GN=hupB PE=1 SV=1;>sp|P0ACF6|DBHB_ECO57 DNA-binding protein HU-beta OS=Escherichia coli O157:H7 GN=hupB PE=3 SV=1;>sp|P0ACF7|DBHB_SHIFL DNA-binding protein HU-beta OS=Shigel	3	5	5	5	2	2	3	3	3	3	5	2	2	3	3	3	3	5	2	2	3	3	3	3	5	52.2	52.2	52.2	9.2255	90	90;90;90	1	47	5	5	10	5	4	4	14	1.7005e-42	25.6
P0ACG1;P0ACG2;P0ACG3	P0ACG1;P0ACG2;P0ACG3	10;10;10	9;9;9	9;9;9	DNA-binding protein stpA	stpA	>sp|P0ACG1|STPA_ECOLI DNA-binding protein stpA OS=Escherichia coli (strain K12) GN=stpA PE=3 SV=1;>sp|P0ACG2|STPA_ECO57 DNA-binding protein stpA OS=Escherichia coli O157:H7 GN=stpA PE=3 SV=1;>sp|P0ACG3|STPA_SHIFL DNA-binding protein stpA OS=Shigella flexne	3	10	9	9	2	1	3	1	7	6	10	2	1	3	0	6	5	9	2	1	3	0	6	5	9	68.7	63.4	63.4	15.347	134	134;134;134	1	34	2	1	3		8	7	13	1.881e-123	23.9
P0ACL9;P0ACM1	P0ACL9;P0ACM1	4;4	4;4	4;4	Pyruvate dehydrogenase complex repressor	pdhR	>sp|P0ACL9|PDHR_ECOLI Pyruvate dehydrogenase complex repressor OS=Escherichia coli (strain K12) GN=pdhR PE=1 SV=1;>sp|P0ACM1|PDHR_ECO57 Pyruvate dehydrogenase complex repressor OS=Escherichia coli O157:H7 GN=pdhR PE=3 SV=1	2	4	4	4	0	0	0	0	0	0	4	0	0	0	0	0	0	4	0	0	0	0	0	0	4	32.7	32.7	32.7	29.425	254	254;254	1	5							5	1.4285e-19	0
P0ACM9;P0ACN0;P0ACN1	P0ACM9;P0ACN0;P0ACN1	1;1;1	1;1;1	1;1;1	Uncharacterized HTH-type transcriptional regulator yihL	yihL	>sp|P0ACM9|YIHL_ECOLI Uncharacterized HTH-type transcriptional regulator yihL OS=Escherichia coli (strain K12) GN=yihL PE=4 SV=1;>sp|P0ACN0|YIHL_ECO57 Uncharacterized HTH-type transcriptional regulator yihL OS=Escherichia coli O157:H7 GN=yihL PE=4 SV=1;>sp	3	1	1	1	0	0	0	0	0	0	1	0	0	0	0	0	0	1	0	0	0	0	0	0	1	4.7	4.7	4.7	26.938	236	236;236;236	1	1							1	3.0737e-11	0
P0ACP1;P0ACP3;P0ACP4;P0A2P8	P0ACP1;P0ACP3;P0ACP4;P0A2P8	5;5;5;3	5;5;5;3	5;5;5;3	Fructose repressor	fruR	>sp|P0ACP1|FRUR_ECOLI Fructose repressor OS=Escherichia coli (strain K12) GN=fruR PE=1 SV=1;>sp|P0ACP3|FRUR_ECO57 Fructose repressor OS=Escherichia coli O157:H7 GN=fruR PE=3 SV=1;>sp|P0ACP4|FRUR_SHIFL Fructose repressor OS=Shigella flexneri GN=fruR PE=3 SV	4	5	5	5	0	0	0	1	3	0	5	0	0	0	1	3	0	5	0	0	0	1	3	0	5	20.7	20.7	20.7	37.999	334	334;334;334;334	1	11				1	3		7	2.1206e-123	0
P0ACP5	P0ACP5	3	3	3	HTH-type transcriptional regulator gntR	gntR	>sp|P0ACP5|GNTR_ECOLI HTH-type transcriptional regulator gntR OS=Escherichia coli (strain K12) GN=gntR PE=1 SV=1	1	3	3	3	1	1	1	1	2	1	3	1	1	1	1	2	1	3	1	1	1	1	2	1	3	10.9	10.9	10.9	36.422	331	331	1	13	1	1	1	1	2	1	6	1.6854e-33	2.4
P0ACQ4;P0ACQ6	P0ACQ4;P0ACQ6	2;2	2;2	2;2	Hydrogen peroxide-inducible genes activator	oxyR	>sp|P0ACQ4|OXYR_ECOLI Hydrogen peroxide-inducible genes activator OS=Escherichia coli (strain K12) GN=oxyR PE=1 SV=1;>sp|P0ACQ6|OXYR_ECO57 Hydrogen peroxide-inducible genes activator OS=Escherichia coli O157:H7 GN=oxyR PE=3 SV=1	2	2	2	2	1	0	0	0	1	0	2	1	0	0	0	1	0	2	1	0	0	0	1	0	2	6.6	6.6	6.6	34.276	305	305;305	1	4	1				1		2	5.2513e-05	3.9
P0ACY1;P0ACY2	P0ACY1;P0ACY2	1;1	1;1	1;1	Putative NAD(P)H nitroreductase ydjA	ydjA	>sp|P0ACY1|YDJA_ECOLI Putative NAD(P)H nitroreductase ydjA OS=Escherichia coli (strain K12) GN=ydjA PE=1 SV=1;>sp|P0ACY2|YDJA_ECO57 Putative NAD(P)H nitroreductase ydjA OS=Escherichia coli O157:H7 GN=ydjA PE=3 SV=1	2	1	1	1	0	0	0	0	1	1	1	0	0	0	0	1	1	1	0	0	0	0	1	1	1	8.7	8.7	8.7	20.059	183	183;183	1	3					1	1	1	1.1363e-06	0
P0ACY3;P0ACY5	P0ACY3;P0ACY5	2;2	2;2	2;2	Uncharacterized protein yeaG	yeaG	>sp|P0ACY3|YEAG_ECOLI Uncharacterized protein yeaG OS=Escherichia coli (strain K12) GN=yeaG PE=3 SV=1;>sp|P0ACY5|YEAG_ECO57 Uncharacterized protein yeaG OS=Escherichia coli O157:H7 GN=yeaG PE=3 SV=1	2	2	2	2	0	0	0	0	2	0	1	0	0	0	0	2	0	1	0	0	0	0	2	0	1	5.4	5.4	5.4	74.479	644	644;644	1	3					2		1	1.8847e-07	0
P0AD07;P0AD09	P0AD07;P0AD09	1;1	1;1	1;1	Uncharacterized protein yecF	yecF	>sp|P0AD07|YECF_ECOLI Uncharacterized protein yecF OS=Escherichia coli (strain K12) GN=yecF PE=4 SV=1;>sp|P0AD09|YECF_SHIFL Uncharacterized protein yecF OS=Shigella flexneri GN=yecF PE=4 SV=1	2	1	1	1	0	0	0	0	0	0	1	0	0	0	0	0	0	1	0	0	0	0	0	0	1	29.7	29.7	29.7	8.2385	74	74;74	1	1							1	5.6939e-29	0
P0AD37;P0AD39	P0AD37;P0AD39	1;1	1;1	1;1	Uncharacterized protein yfeC	yfeC	>sp|P0AD37|YFEC_ECOLI Uncharacterized protein yfeC OS=Escherichia coli (strain K12) GN=yfeC PE=4 SV=1;>sp|P0AD39|YFEC_SHIFL Uncharacterized protein yfeC OS=Shigella flexneri GN=yfeC PE=4 SV=1	2	1	1	1	0	0	0	0	0	0	1	0	0	0	0	0	0	1	0	0	0	0	0	0	1	25.4	25.4	25.4	12.719	114	114;114	1	1							1	7.9794e-18	0
P0ADG7;P0ADG8;P0ADG9	P0ADG7;P0ADG8;P0ADG9	5;5;5	5;5;5	5;5;5	Inosine-5-monophosphate dehydrogenase	guaB	>sp|P0ADG7|IMDH_ECOLI Inosine-5-monophosphate dehydrogenase OS=Escherichia coli (strain K12) GN=guaB PE=1 SV=1;>sp|P0ADG8|IMDH_ECO57 Inosine-5-monophosphate dehydrogenase OS=Escherichia coli O157:H7 GN=guaB PE=3 SV=1;>sp|P0ADG9|IMDH_SHIFL Inosine-5-mono	3	5	5	5	0	0	0	2	5	0	5	0	0	0	2	5	0	5	0	0	0	2	5	0	5	22.5	22.5	22.5	52.022	488	488;488;488	1	15				2	7		6	8.6235e-75	0
P0ADK8;P0ADL0	P0ADK8;P0ADL0	1;1	1;1	1;1	Uncharacterized protein yibL	yibL	>sp|P0ADK8|YIBL_ECOLI Uncharacterized protein yibL OS=Escherichia coli (strain K12) GN=yibL PE=1 SV=1;>sp|P0ADL0|YIBL_ECO57 Uncharacterized protein yibL OS=Escherichia coli O157:H7 GN=yibL PE=4 SV=1	2	1	1	1	0	0	1	0	0	0	0	0	0	1	0	0	0	0	0	0	1	0	0	0	0	11.7	11.7	11.7	13.696	120	120;120	1	1			1					2.0956e-05	0
P0ADP9;P0ADQ1	P0ADP9;P0ADQ1	1;1	1;1	1;1	Protein yihD	yihD	>sp|P0ADP9|YIHD_ECOLI Protein yihD OS=Escherichia coli (strain K12) GN=yihD PE=1 SV=1;>sp|P0ADQ1|YIHD_ECO57 Protein yihD OS=Escherichia coli O157:H7 GN=yihD PE=4 SV=1	2	1	1	1	0	0	0	0	1	0	1	0	0	0	0	1	0	1	0	0	0	0	1	0	1	15.7	15.7	15.7	10.273	89	89;89	1	2					1		1	0.00027974	0
P0ADQ7;P0ADQ9	P0ADQ7;P0ADQ9	1;1	1;1	1;1	Uncharacterized protein ygaM	ygaM	>sp|P0ADQ7|YGAM_ECOLI Uncharacterized protein ygaM OS=Escherichia coli (strain K12) GN=ygaM PE=4 SV=1;>sp|P0ADQ9|YGAM_ECO57 Uncharacterized protein ygaM OS=Escherichia coli O157:H7 GN=ygaM PE=4 SV=1	2	1	1	1	0	0	0	0	1	0	1	0	0	0	0	1	0	1	0	0	0	0	1	0	1	23	23	23	12.288	113	113;113	1	2					1		1	4.164e-16	0
P0ADR8;P0ADS0;P0ADS1	P0ADR8;P0ADS0;P0ADS1	3;3;3	3;3;3	3;3;3	LOG family protein ygdH	ygdH	>sp|P0ADR8|YGDH_ECOLI LOG family protein ygdH OS=Escherichia coli (strain K12) GN=ygdH PE=1 SV=1;>sp|P0ADS0|YGDH_ECO57 LOG family protein ygdH OS=Escherichia coli O157:H7 GN=ygdH PE=3 SV=1;>sp|P0ADS1|YGDH_SHIFL LOG family protein ygdH OS=Shigella flexneri	3	3	3	3	1	0	0	2	3	1	1	1	0	0	2	3	1	1	1	0	0	2	3	1	1	9.9	9.9	9.9	50.971	454	454;454;454	1	10	1			2	5	1	1	5.2234e-05	5.3
P0ADU7;P0ADU9;P0ADV0	P0ADU7;P0ADU9;P0ADV0	1;1;1	1;1;1	1;1;1	Uncharacterized protein yqiB	yqiB	>sp|P0ADU7|YQIB_ECOLI Uncharacterized protein yqiB OS=Escherichia coli (strain K12) GN=yqiB PE=4 SV=1;>sp|P0ADU9|YQIB_ECO57 Uncharacterized protein yqiB OS=Escherichia coli O157:H7 GN=yqiB PE=4 SV=1;>sp|P0ADV0|YQIB_SHIFL Uncharacterized protein yqiB OS=Shi	3	1	1	1	1	0	0	0	0	0	0	1	0	0	0	0	0	0	1	0	0	0	0	0	0	7.1	7.1	7.1	16.548	140	140;140;140	1	1	1							0.0038608	7.1
P0ADZ0;P0ADZ2;P0ADZ3	P0ADZ0;P0ADZ2;P0ADZ3	4;4;4	4;4;4	4;4;4	50S ribosomal protein L23	rplW	>sp|P0ADZ0|RL23_ECOLI 50S ribosomal protein L23 OS=Escherichia coli (strain K12) GN=rplW PE=1 SV=1;>sp|P0ADZ2|RL23_ECO57 50S ribosomal protein L23 OS=Escherichia coli O157:H7 GN=rplW PE=1 SV=1;>sp|P0ADZ3|RL23_SHIFL 50S ribosomal protein L23 OS=Shigella fle	3	4	4	4	0	0	2	1	4	3	4	0	0	2	1	4	3	4	0	0	2	1	4	3	4	41	41	41	11.199	100	100;100;100	1	19			2	1	4	3	9	2.1648e-49	0
P0AE08;P0AE10;P0AE11	P0AE08;P0AE10;P0AE11	3;3;3	3;3;3	3;3;3	Alkyl hydroperoxide reductase subunit C	ahpC	>sp|P0AE08|AHPC_ECOLI Alkyl hydroperoxide reductase subunit C OS=Escherichia coli (strain K12) GN=ahpC PE=1 SV=2;>sp|P0AE10|AHPC_ECO57 Alkyl hydroperoxide reductase subunit C OS=Escherichia coli O157:H7 GN=ahpC PE=3 SV=2;>sp|P0AE11|AHPC_SHIFL Alkyl hydrope	3	3	3	3	0	0	2	1	3	2	3	0	0	2	1	3	2	3	0	0	2	1	3	2	3	28.9	28.9	28.9	20.761	187	187;187;187	1	14			2	1	4	2	5	2.1897e-28	0
P0AE58;P0AE59	P0AE58;P0AE59	1;1	1;1	1;1	Transcriptional activatory protein CaiF	caiF	>sp|P0AE58|CAIF_ECOLI Transcriptional activatory protein CaiF OS=Escherichia coli (strain K12) GN=caiF PE=4 SV=1;>sp|P0AE59|CAIF_SHIFL Transcriptional activatory protein CaiF OS=Shigella flexneri GN=caiF PE=3 SV=1	2	1	1	1	0	0	0	0	0	0	1	0	0	0	0	0	0	1	0	0	0	0	0	0	1	15.3	15.3	15.3	15.436	131	131;131	1	1							1	0.00027714	0
P0AE88;P0AE89;P0AE90	P0AE88;P0AE89;P0AE90	2;2;2	2;2;2	2;2;2	Transcriptional regulatory protein CpxR	cpxR	>sp|P0AE88|CPXR_ECOLI Transcriptional regulatory protein CpxR OS=Escherichia coli (strain K12) GN=cpxR PE=3 SV=1;>sp|P0AE89|CPXR_ECO57 Transcriptional regulatory protein CpxR OS=Escherichia coli O157:H7 GN=cpxR PE=3 SV=1;>sp|P0AE90|CPXR_SHIFL Transcription	3	2	2	2	2	1	0	0	0	0	1	2	1	0	0	0	0	1	2	1	0	0	0	0	1	20.7	20.7	20.7	26.312	232	232;232;232	1	6	3	2					1	3.6711e-29	20.7
P0AEF0;P0AEF2;P0AEF3	P0AEF0;P0AEF2;P0AEF3	1;1;1	1;1;1	1;1;1	DNA replication protein dnaC	dnaC	>sp|P0AEF0|DNAC_ECOLI DNA replication protein dnaC OS=Escherichia coli (strain K12) GN=dnaC PE=1 SV=1;>sp|P0AEF2|DNAC_ECO57 DNA replication protein dnaC OS=Escherichia coli O157:H7 GN=dnaC PE=3 SV=1;>sp|P0AEF3|DNAC_SHIFL DNA replication protein dnaC OS=Shi	3	1	1	1	0	0	0	0	0	0	1	0	0	0	0	0	0	1	0	0	0	0	0	0	1	9.4	9.4	9.4	27.935	245	245;245;245	1	1							1	0.0020516	0
P0AEH5;P0AEH7	P0AEH5;P0AEH7	1;1	1;1	1;1	Protein elaB	elaB	>sp|P0AEH5|ELAB_ECOLI Protein elaB OS=Escherichia coli (strain K12) GN=elaB PE=1 SV=1;>sp|P0AEH7|ELAB_ECO57 Protein elaB OS=Escherichia coli O157:H7 GN=elaB PE=3 SV=1	2	1	1	1	1	0	0	1	1	1	1	1	0	0	1	1	1	1	1	0	0	1	1	1	1	16.8	16.8	16.8	11.306	101	101;101	1	8	1			2	2	1	2	1.94e-27	16.8
P0AEJ6;P0AEJ7	P0AEJ6;P0AEJ7	1;1	1;1	1;1	Ethanolamine ammonia-lyase heavy chain	eutB	>sp|P0AEJ6|EUTB_ECOLI Ethanolamine ammonia-lyase heavy chain OS=Escherichia coli (strain K12) GN=eutB PE=1 SV=1;>sp|P0AEJ7|EUTB_ECO57 Ethanolamine ammonia-lyase heavy chain OS=Escherichia coli O157:H7 GN=eutB PE=3 SV=1	2	1	1	1	0	0	0	0	0	0	1	0	0	0	0	0	0	1	0	0	0	0	0	0	1	2.4	2.4	2.4	49.403	453	453;453	1	1							1	0.00015478	0
P0AEK2;P0AEK3	P0AEK2;P0AEK3	1;1	1;1	1;1	3-oxoacyl-[acyl-carrier-protein] reductase FabG	fabG	>sp|P0AEK2|FABG_ECOLI 3-oxoacyl-[acyl-carrier-protein] reductase FabG OS=Escherichia coli (strain K12) GN=fabG PE=1 SV=1;>sp|P0AEK3|FABG_SHIFL 3-oxoacyl-[acyl-carrier-protein] reductase FabG OS=Shigella flexneri GN=fabG PE=3 SV=1	2	1	1	1	0	0	0	0	1	0	1	0	0	0	0	1	0	1	0	0	0	0	1	0	1	3.7	3.7	3.7	25.56	244	244;244	1	2					1		1	4.1216e-05	0
P0AEK4;P0AEK5;P0AEK6	P0AEK4;P0AEK5;P0AEK6	3;3;3	3;3;3	3;3;3	Enoyl-[acyl-carrier-protein] reductase [NADH] FabI	fabI	>sp|P0AEK4|FABI_ECOLI Enoyl-[acyl-carrier-protein] reductase [NADH] FabI OS=Escherichia coli (strain K12) GN=fabI PE=1 SV=2;>sp|P0AEK5|FABI_ECO57 Enoyl-[acyl-carrier-protein] reductase [NADH] FabI OS=Escherichia coli O157:H7 GN=fabI PE=3 SV=2;>sp|P0AEK6|FA	3	3	3	3	0	0	0	0	3	1	3	0	0	0	0	3	1	3	0	0	0	0	3	1	3	21	21	21	27.864	262	262;262;262	1	7					3	1	3	3.8404e-20	0
P0AEP3;P0AEP5;P0AEP6	P0AEP3;P0AEP5;P0AEP6	4;4;4	4;4;4	4;4;4	UTP--glucose-1-phosphate uridylyltransferase	galU	>sp|P0AEP3|GALU_ECOLI UTP--glucose-1-phosphate uridylyltransferase OS=Escherichia coli (strain K12) GN=galU PE=1 SV=2;>sp|P0AEP5|GALU_ECO57 UTP--glucose-1-phosphate uridylyltransferase OS=Escherichia coli O157:H7 GN=galU PE=3 SV=2;>sp|P0AEP6|GALU_SHIFL UTP	3	4	4	4	0	0	0	0	1	1	4	0	0	0	0	1	1	4	0	0	0	0	1	1	4	22.2	22.2	22.2	32.942	302	302;302;302	1	6					1	1	4	1.359e-16	0
P0AES4;P0AES5	P0AES4;P0AES5	15;15	15;15	15;15	DNA gyrase subunit A	gyrA	>sp|P0AES4|GYRA_ECOLI DNA gyrase subunit A OS=Escherichia coli (strain K12) GN=gyrA PE=1 SV=1;>sp|P0AES5|GYRA_SHIFL DNA gyrase subunit A OS=Shigella flexneri GN=gyrA PE=1 SV=1	2	15	15	15	0	0	1	0	13	8	14	0	0	1	0	13	8	14	0	0	1	0	13	8	14	19.9	19.9	19.9	96.962	875	875;875	1	39			1		14	8	16	9.8993e-148	0
P0AES6;P0AES7;P0AES8	P0AES6;P0AES7;P0AES8	4;4;4	4;4;4	4;4;4	DNA gyrase subunit B	gyrB	>sp|P0AES6|GYRB_ECOLI DNA gyrase subunit B OS=Escherichia coli (strain K12) GN=gyrB PE=1 SV=2;>sp|P0AES7|GYRB_ECO57 DNA gyrase subunit B OS=Escherichia coli O157:H7 GN=gyrB PE=3 SV=2;>sp|P0AES8|GYRB_SHIFL DNA gyrase subunit B OS=Shigella flexneri GN=gyrB P	3	4	4	4	0	0	0	0	3	0	4	0	0	0	0	3	0	4	0	0	0	0	3	0	4	9.1	9.1	9.1	89.949	804	804;804;804	1	8					4		4	3.842e-37	0
P0AEU7;P0AEU9;P0AEV0	P0AEU7;P0AEU9;P0AEV0	1;1;1	1;1;1	1;1;1	Chaperone protein skp	skp	>sp|P0AEU7|SKP_ECOLI Chaperone protein skp OS=Escherichia coli (strain K12) GN=skp PE=1 SV=1;>sp|P0AEU9|SKP_ECO57 Chaperone protein skp OS=Escherichia coli O157:H7 GN=skp PE=3 SV=1;>sp|P0AEV0|SKP_SHIFL Chaperone protein skp OS=Shigella flexneri GN=skp PE=3	3	1	1	1	0	0	0	0	1	1	0	0	0	0	0	1	1	0	0	0	0	0	1	1	0	9.9	9.9	9.9	17.688	161	161;161;161	1	2					1	1		9.188e-16	0
P0AEW9;P0AEX1;P0AEX2	P0AEW9;P0AEX1;P0AEX2	1;1;1	1;1;1	1;1;1	1-phosphofructokinase	fruK	>sp|P0AEW9|K1PF_ECOLI 1-phosphofructokinase OS=Escherichia coli (strain K12) GN=fruK PE=3 SV=1;>sp|P0AEX1|K1PF_ECO57 1-phosphofructokinase OS=Escherichia coli O157:H7 GN=fruK PE=3 SV=1;>sp|P0AEX2|K1PF_SHIFL 1-phosphofructokinase OS=Shigella flexneri GN=fru	3	1	1	1	0	0	0	0	0	0	1	0	0	0	0	0	0	1	0	0	0	0	0	0	1	6.7	6.7	6.7	33.755	312	312;312;312	1	1							1	6.454e-16	0
P0AEX9;P0AEY0;P19576	P0AEX9;P0AEY0;P19576	3;3;3	3;3;3	3;3;3	Maltose-binding periplasmic protein	malE	>sp|P0AEX9|MALE_ECOLI Maltose-binding periplasmic protein OS=Escherichia coli (strain K12) GN=malE PE=1 SV=1;>sp|P0AEY0|MALE_ECO57 Maltose-binding periplasmic protein OS=Escherichia coli O157:H7 GN=malE PE=3 SV=1;>sp|P19576|MALE_SALTY Maltose-binding perip	3	3	3	3	0	0	3	3	1	0	1	0	0	3	3	1	0	1	0	0	3	3	1	0	1	11.9	11.9	11.9	43.387	396	396;396;396	1	9			3	4	1		1	1.6819e-19	0
P0AEZ3;P0AEZ5;P0AEZ6	P0AEZ3;P0AEZ5;P0AEZ6	4;4;4	4;4;4	4;4;4	Septum site-determining protein MinD	minD	>sp|P0AEZ3|MIND_ECOLI Septum site-determining protein MinD OS=Escherichia coli (strain K12) GN=minD PE=1 SV=2;>sp|P0AEZ5|MIND_ECO57 Septum site-determining protein MinD OS=Escherichia coli O157:H7 GN=minD PE=3 SV=2;>sp|P0AEZ6|MIND_SHIFL Septum site-determi	3	4	4	4	0	0	0	0	3	1	4	0	0	0	0	3	1	4	0	0	0	0	3	1	4	15.6	15.6	15.6	29.614	270	270;270;270	1	8					3	1	4	1.0534e-13	0
P0AF24;P0AF25	P0AF24;P0AF25	2;2	2;2	2;2	Protein nagD	nagD	>sp|P0AF24|NAGD_ECOLI Protein nagD OS=Escherichia coli (strain K12) GN=nagD PE=1 SV=1;>sp|P0AF25|NAGD_ECO57 Protein nagD OS=Escherichia coli O157:H7 GN=nagD PE=4 SV=1	2	2	2	2	0	0	0	0	0	1	1	0	0	0	0	0	1	1	0	0	0	0	0	1	1	14.4	14.4	14.4	27.163	250	250;250	1	2						1	1	0.0057098	0
P0AFB5;P0AFB6;P0AFB7	P0AFB5;P0AFB6;P0AFB7	1;1;1	1;1;1	1;1;1	Nitrogen regulation protein NR(II)	glnL	>sp|P0AFB5|NTRB_ECOLI Nitrogen regulation protein NR(II) OS=Escherichia coli (strain K12) GN=glnL PE=1 SV=1;>sp|P0AFB6|NTRB_ECO57 Nitrogen regulation protein NR(II) OS=Escherichia coli O157:H7 GN=glnL PE=3 SV=1;>sp|P0AFB7|NTRB_SHIFL Nitrogen regulation pro	3	1	1	1	0	0	0	0	0	0	1	0	0	0	0	0	0	1	0	0	0	0	0	0	1	7.2	7.2	7.2	38.556	349	349;349;349	1	1							1	2.6847e-11	0
P0AFB8;P0AFB9	P0AFB8;P0AFB9	1;1	1;1	1;1	Nitrogen regulation protein NR(I)	glnG	>sp|P0AFB8|NTRC_ECOLI Nitrogen regulation protein NR(I) OS=Escherichia coli (strain K12) GN=glnG PE=3 SV=1;>sp|P0AFB9|NTRC_ECO57 Nitrogen regulation protein NR(I) OS=Escherichia coli O157:H7 GN=glnG PE=3 SV=1	2	1	1	1	0	0	0	0	0	0	1	0	0	0	0	0	0	1	0	0	0	0	0	0	1	5.3	5.3	5.3	52.254	469	469;469	1	1							1	4.8193e-24	0
P0AFF6;P0AFF8;P0AFF9	P0AFF6;P0AFF8;P0AFF9	12;12;12	12;12;12	12;12;12	Transcription elongation protein nusA	nusA	>sp|P0AFF6|NUSA_ECOLI Transcription elongation protein nusA OS=Escherichia coli (strain K12) GN=nusA PE=1 SV=1;>sp|P0AFF8|NUSA_ECO57 Transcription elongation protein nusA OS=Escherichia coli O157:H7 GN=nusA PE=3 SV=1;>sp|P0AFF9|NUSA_SHIFL Transcription elo	3	12	12	12	12	0	0	0	5	0	2	12	0	0	0	5	0	2	12	0	0	0	5	0	2	33.1	33.1	33.1	54.87	495	495;495;495	1	23	16				5		2	5.0446e-187	33.1
P0AFG0;P0AFG1;P0AFG2	P0AFG0;P0AFG1;P0AFG2	12;12;12	12;12;12	12;12;12	Transcription antitermination protein nusG	nusG	>sp|P0AFG0|NUSG_ECOLI Transcription antitermination protein nusG OS=Escherichia coli (strain K12) GN=nusG PE=1 SV=2;>sp|P0AFG1|NUSG_ECO57 Transcription antitermination protein nusG OS=Escherichia coli O157:H7 GN=nusG PE=3 SV=2;>sp|P0AFG2|NUSG_SHIFL Transcr	3	12	12	12	11	7	0	0	5	1	5	11	7	0	0	5	1	5	11	7	0	0	5	1	5	68.5	68.5	68.5	20.531	181	181;181;181	1	34	11	11			6	1	5	7.0164e-77	57.5
P0AFG3;P0AFG5	P0AFG3;P0AFG5	11;11	11;11	11;11	2-oxoglutarate dehydrogenase E1 component	sucA	>sp|P0AFG3|ODO1_ECOLI 2-oxoglutarate dehydrogenase E1 component OS=Escherichia coli (strain K12) GN=sucA PE=1 SV=1;>sp|P0AFG5|ODO1_ECO57 2-oxoglutarate dehydrogenase E1 component OS=Escherichia coli O157:H7 GN=sucA PE=3 SV=1	2	11	11	11	0	0	8	3	8	6	6	0	0	8	3	8	6	6	0	0	8	3	8	6	6	20.9	20.9	20.9	105.06	933	933;933	1	34			10	3	8	6	7	1.4907e-98	0
P0AFG6;P0AFG7	P0AFG6;P0AFG7	8;8	8;8	8;8	Dihydrolipoyllysine-residue succinyltransferase component of 2-oxoglutarate dehydrogenase complex	sucB	>sp|P0AFG6|ODO2_ECOLI Dihydrolipoyllysine-residue succinyltransferase component of 2-oxoglutarate dehydrogenase complex OS=Escherichia coli (strain K12) GN=sucB PE=1 SV=2;>sp|P0AFG7|ODO2_ECO57 Dihydrolipoyllysine-residue succinyltransferase component of 2-	2	8	8	8	0	0	6	7	7	7	3	0	0	6	7	7	7	3	0	0	6	7	7	7	3	26.2	26.2	26.2	44.011	405	405;405	1	42			11	9	9	10	3	1.8962e-180	0
P0AFG8;P0AFG9	P0AFG8;P0AFG9	48;48	48;48	48;48	Pyruvate dehydrogenase E1 component	aceE	>sp|P0AFG8|ODP1_ECOLI Pyruvate dehydrogenase E1 component OS=Escherichia coli (strain K12) GN=aceE PE=1 SV=2;>sp|P0AFG9|ODP1_ECO57 Pyruvate dehydrogenase E1 component OS=Escherichia coli O157:H7 GN=aceE PE=1 SV=2	2	48	48	48	6	2	31	17	36	37	47	6	2	31	17	36	37	47	6	2	31	17	36	37	47	64.7	64.7	64.7	99.667	887	887;887	1	251	8	2	43	18	47	46	87	0	7.9
P0AFH8	P0AFH8	1	1	1	Osmotically-inducible protein Y	osmY	>sp|P0AFH8|OSMY_ECOLI Osmotically-inducible protein Y OS=Escherichia coli (strain K12) GN=osmY PE=1 SV=1	1	1	1	1	0	0	0	0	1	1	0	0	0	0	0	1	1	0	0	0	0	0	1	1	0	5	5	5	21.073	201	201	1	2					1	1		0.0003354	0
P0AFK0;P0AFK1	P0AFK0;P0AFK1	2;2	2;2	2;2	Protein pmbA	pmbA	>sp|P0AFK0|PMBA_ECOLI Protein pmbA OS=Escherichia coli (strain K12) GN=pmbA PE=1 SV=1;>sp|P0AFK1|PMBA_ECO57 Protein pmbA OS=Escherichia coli O157:H7 GN=pmbA PE=3 SV=1	2	2	2	2	0	0	0	0	1	0	2	0	0	0	0	1	0	2	0	0	0	0	1	0	2	8.7	8.7	8.7	48.369	450	450;450	1	3					1		2	8.406e-21	0
P0AFL6;P0AFL8	P0AFL6;P0AFL8	2;2	2;2	2;2	Exopolyphosphatase	ppx	>sp|P0AFL6|PPX_ECOLI Exopolyphosphatase OS=Escherichia coli (strain K12) GN=ppx PE=1 SV=2;>sp|P0AFL8|PPX_ECO57 Exopolyphosphatase OS=Escherichia coli O157:H7 GN=ppx PE=1 SV=2	2	2	2	2	0	0	0	0	0	0	2	0	0	0	0	0	0	2	0	0	0	0	0	0	2	4.9	4.9	4.9	58.135	513	513;513	1	2							2	0.0039474	0
P0AFM2;P0AFM3	P0AFM2;P0AFM3	1;1	1;1	1;1	Glycine betaine-binding periplasmic protein	proX	>sp|P0AFM2|PROX_ECOLI Glycine betaine-binding periplasmic protein OS=Escherichia coli (strain K12) GN=proX PE=1 SV=1;>sp|P0AFM3|PROX_ECO57 Glycine betaine-binding periplasmic protein OS=Escherichia coli O157:H7 GN=proX PE=3 SV=1	2	1	1	1	0	0	0	0	1	0	0	0	0	0	0	1	0	0	0	0	0	0	1	0	0	7	7	7	36.022	330	330;330	1	1					1			3.46e-17	0
P0AFM6;P0AFM7;P0AFM8	P0AFM6;P0AFM7;P0AFM8	2;2;2	2;2;2	2;2;2	Phage shock protein A	pspA	>sp|P0AFM6|PSPA_ECOLI Phage shock protein A OS=Escherichia coli (strain K12) GN=pspA PE=1 SV=2;>sp|P0AFM7|PSPA_ECO57 Phage shock protein A OS=Escherichia coli O157:H7 GN=pspA PE=3 SV=2;>sp|P0AFM8|PSPA_SHIFL Phage shock protein A OS=Shigella flexneri GN=psp	3	2	2	2	1	0	1	1	2	0	0	1	0	1	1	2	0	0	1	0	1	1	2	0	0	3.6	3.6	3.6	25.493	222	222;222;222	1	7	1		2	2	2			1.3915e-05	3.2
P0AFW2;P0AFW3	P0AFW2;P0AFW3	1;1	1;1	1;1	Ribosome modulation factor	rmf	>sp|P0AFW2|RMF_ECOLI Ribosome modulation factor OS=Escherichia coli (strain K12) GN=rmf PE=1 SV=1;>sp|P0AFW3|RMF_ECO57 Ribosome modulation factor OS=Escherichia coli O157:H7 GN=rmf PE=4 SV=1	2	1	1	1	0	0	0	1	0	0	0	0	0	0	1	0	0	0	0	0	0	1	0	0	0	16.4	16.4	16.4	6.5074	55	55;55	1	1				1				0.0010609	0
P0AG24;P0AG25;P0AG26	P0AG24;P0AG25;P0AG26	1;1;1	1;1;1	1;1;1	Bifunctional (p)ppGpp synthase/hydrolase SpoT;GTP pyrophosphokinase;Guanosine-3,5-bis(diphosphate) 3-pyrophosphohydrolase;Guanosine-3,5-bis(diphosphate) 3-pyrophosphohydrolase	spoT	>sp|P0AG24|SPOT_ECOLI Bifunctional (p)ppGpp synthase/hydrolase SpoT OS=Escherichia coli (strain K12) GN=spoT PE=1 SV=1;>sp|P0AG25|SPOT_ECO57 Guanosine-3,5-bis(diphosphate) 3-pyrophosphohydrolase OS=Escherichia coli O157:H7 GN=spoT PE=3 SV=1;>sp|P0AG26|S	3	1	1	1	0	0	0	0	1	0	1	0	0	0	0	1	0	1	0	0	0	0	1	0	1	2.3	2.3	2.3	79.342	702	702;702;702	1	2					1		1	3.3729e-09	0
P0AG30;P0AG32;P0AG33	P0AG30;P0AG32;P0AG33	5;5;5	5;5;5	5;5;5	Transcription termination factor Rho	rho	>sp|P0AG30|RHO_ECOLI Transcription termination factor Rho OS=Escherichia coli (strain K12) GN=rho PE=1 SV=1;>sp|P0AG32|RHO_ECO57 Transcription termination factor Rho OS=Escherichia coli O157:H7 GN=rho PE=3 SV=1;>sp|P0AG33|RHO_SHIFL Transcription terminatio	3	5	5	5	0	0	2	1	2	0	4	0	0	2	1	2	0	4	0	0	2	1	2	0	4	19.8	19.8	19.8	47.004	419	419;419;419	1	11			3	1	3		4	9.0854e-52	0
P0AG40;P0AG42;P0AG43	P0AG40;P0AG42;P0AG43	5;5;5	5;5;5	5;5;5	Riboflavin biosynthesis protein ribF;Riboflavin kinase;FMN adenylyltransferase	ribF	>sp|P0AG40|RIBF_ECOLI Riboflavin biosynthesis protein ribF OS=Escherichia coli (strain K12) GN=ribF PE=1 SV=1;>sp|P0AG42|RIBF_ECO57 Riboflavin biosynthesis protein ribF OS=Escherichia coli O157:H7 GN=ribF PE=3 SV=1;>sp|P0AG43|RIBF_SHIFL Riboflavin biosynth	3	5	5	5	0	0	0	0	1	0	5	0	0	0	0	1	0	5	0	0	0	0	1	0	5	25.2	25.2	25.2	34.734	313	313;313;313	1	7					1		6	2.1596e-35	0
P0AG67;P0AG69;P0AG70	P0AG67;P0AG69;P0AG70	32;32;32	32;32;32	32;32;32	30S ribosomal protein S1	rpsA	>sp|P0AG67|RS1_ECOLI 30S ribosomal protein S1 OS=Escherichia coli (strain K12) GN=rpsA PE=1 SV=1;>sp|P0AG69|RS1_ECO57 30S ribosomal protein S1 OS=Escherichia coli O157:H7 GN=rpsA PE=3 SV=1;>sp|P0AG70|RS1_SHIFL 30S ribosomal protein S1 OS=Shigella flexneri	3	32	32	32	3	2	29	28	25	11	21	3	2	29	28	25	11	21	3	2	29	28	25	11	21	65.2	65.2	65.2	61.157	557	557;557;557	1	244	3	2	87	84	32	11	25	0	5.7
P0AGB3;P0AGB5	P0AGB3;P0AGB5	5;5	5;5	5;5	RNA polymerase sigma-32 factor	rpoH	>sp|P0AGB3|RP32_ECOLI RNA polymerase sigma-32 factor OS=Escherichia coli (strain K12) GN=rpoH PE=1 SV=1;>sp|P0AGB5|RP32_ECO57 RNA polymerase sigma-32 factor OS=Escherichia coli O157:H7 GN=rpoH PE=3 SV=1	2	5	5	5	4	1	0	0	0	0	0	4	1	0	0	0	0	0	4	1	0	0	0	0	0	16.2	16.2	16.2	32.468	284	284;284	1	5	4	1						6.6172e-20	13.7
P0AGD7;P0AGD9	P0AGD7;P0AGD9	8;8	8;8	8;8	Signal recognition particle protein	ffh	>sp|P0AGD7|SRP54_ECOLI Signal recognition particle protein OS=Escherichia coli (strain K12) GN=ffh PE=1 SV=1;>sp|P0AGD9|SRP54_ECO57 Signal recognition particle protein OS=Escherichia coli O157:H7 GN=ffh PE=3 SV=1	2	8	8	8	0	0	1	1	2	1	8	0	0	1	1	2	1	8	0	0	1	1	2	1	8	28.7	28.7	28.7	49.787	453	453;453	1	16			1	1	2	1	11	4.1887e-130	0
P0AGE0;P0AGE2;P0AGE3	P0AGE0;P0AGE2;P0AGE3	1;1;1	1;1;1	1;1;1	Single-stranded DNA-binding protein	ssb	>sp|P0AGE0|SSB_ECOLI Single-stranded DNA-binding protein OS=Escherichia coli (strain K12) GN=ssb PE=1 SV=2;>sp|P0AGE2|SSB_ECO57 Single-stranded DNA-binding protein OS=Escherichia coli O157:H7 GN=ssb PE=3 SV=2;>sp|P0AGE3|SSB_SHIFL Single-stranded DNA-bindin	3	1	1	1	0	0	0	1	0	1	0	0	0	0	1	0	1	0	0	0	0	1	0	1	0	7.9	7.9	7.9	18.975	178	178;178;178	1	2				1		1		1.9548e-06	0
P0AGF6;P0AGF8;P0AGF9	P0AGF6;P0AGF8;P0AGF9	3;3;3	3;3;3	3;3;3	L-threonine dehydratase catabolic TdcB	tdcB	>sp|P0AGF6|TDCB_ECOLI L-threonine dehydratase catabolic TdcB OS=Escherichia coli (strain K12) GN=tdcB PE=1 SV=1;>sp|P0AGF8|TDCB_ECO57 L-threonine dehydratase catabolic TdcB OS=Escherichia coli O157:H7 GN=tdcB PE=3 SV=1;>sp|P0AGF9|TDCB_SHIFL L-threonine deh	3	3	3	3	0	0	0	0	0	0	3	0	0	0	0	0	0	3	0	0	0	0	0	0	3	12.5	12.5	12.5	35.232	329	329;329;329	1	3							3	2.7941e-09	0
P0AGJ2;P0AGJ3;P0AGJ4	P0AGJ2;P0AGJ3;P0AGJ4	2;2;2	2;2;2	2;2;2	tRNA (guanosine(18)-2-O)-methyltransferase	trmH	>sp|P0AGJ2|TRMH_ECOLI tRNA (guanosine(18)-2-O)-methyltransferase OS=Escherichia coli (strain K12) GN=trmH PE=1 SV=1;>sp|P0AGJ3|TRMH_ECO57 tRNA (guanosine(18)-2-O)-methyltransferase OS=Escherichia coli O157:H7 GN=trmH PE=3 SV=1;>sp|P0AGJ4|TRMH_SHIFL tRNA	3	2	2	2	0	2	0	2	0	0	2	0	2	0	2	0	0	2	0	2	0	2	0	0	2	13.1	13.1	13.1	25.343	229	229;229;229	1	6		2		2			2	2.3614e-23	0
P0AGJ5;P0AGJ6	P0AGJ5;P0AGJ6	10;10	10;10	10;10	Uncharacterized tRNA/rRNA methyltransferase YfiF	yfiF	>sp|P0AGJ5|YFIF_ECOLI Uncharacterized tRNA/rRNA methyltransferase YfiF OS=Escherichia coli (strain K12) GN=yfiF PE=3 SV=1;>sp|P0AGJ6|YFIF_ECO57 Uncharacterized tRNA/rRNA methyltransferase YfiF OS=Escherichia coli O157:H7 GN=yfiF PE=3 SV=1	2	10	10	10	3	5	7	6	6	7	8	3	5	7	6	6	7	8	3	5	7	6	6	7	8	39.4	39.4	39.4	37.784	345	345;345	1	51	4	6	7	7	8	8	11	2.7197e-78	12.2
P0AGK4;P0AGK6;P0AGK7	P0AGK4;P0AGK6;P0AGK7	2;2;2	2;2;2	2;2;2	RNA-binding protein YhbY	yhbY	>sp|P0AGK4|YHBY_ECOLI RNA-binding protein YhbY OS=Escherichia coli (strain K12) GN=yhbY PE=1 SV=1;>sp|P0AGK6|YHBY_ECO57 RNA-binding protein YhbY OS=Escherichia coli O157:H7 GN=yhbY PE=4 SV=1;>sp|P0AGK7|YHBY_SHIFL RNA-binding protein YhbY OS=Shigella flexne	3	2	2	2	0	0	2	1	1	0	0	0	0	2	1	1	0	0	0	0	2	1	1	0	0	18.6	18.6	18.6	10.784	97	97;97;97	1	9			7	1	1			7.6141e-09	0
P0C0V0;P0C0V1	P0C0V0;P0C0V1	9;9	9;9	9;9	Periplasmic serine endoprotease DegP	degP	>sp|P0C0V0|DEGP_ECOLI Periplasmic serine endoprotease DegP OS=Escherichia coli (strain K12) GN=degP PE=1 SV=1;>sp|P0C0V1|DEGP_ECO57 Periplasmic serine endoprotease DegP OS=Escherichia coli O157:H7 GN=degP PE=3 SV=1	2	9	9	9	0	0	3	6	6	4	6	0	0	3	6	6	4	6	0	0	3	6	6	4	6	26.4	26.4	26.4	49.354	474	474;474	1	26			3	6	6	4	7	1.3384e-54	0
P0CF40;P0CF41;P0CF42;P0CF43;P0CF44;P0CF45;P0CF46;P0CF47;P0CF48;P0CF49;P0CF50;P59444	P0CF40;P0CF41;P0CF42;P0CF43;P0CF44;P0CF45;P0CF46;P0CF47;P0CF48;P0CF49;P0CF50;P59444	1;1;1;1;1;1;1;1;1;1;1;1	1;1;1;1;1;1;1;1;1;1;1;1	1;1;1;1;1;1;1;1;1;1;1;1	Transposase insC for insertion element IS2A;Transposase insC for insertion element IS2D;Transposase insC for insertion element IS2F;Transposase insC for insertion element IS2H;Transposase insC for insertion element IS2I;Transposase insC for insertion element IS2K;Transposase insC for insertion element IS2 on F plasmid;Transposase insC for insertion element IS2-8;Transposase insC for insertion ele…	insC1;insC2;insC3;insC4;insC5;insC6;insC7;JW5900;JW5902;JW5919;JW5934	>sp|P0CF40|INSC1_ECOLI Transposase insC for insertion element IS2A OS=Escherichia coli (strain K12) GN=insC1 PE=3 SV=1;>sp|P0CF41|INSC2_ECOLI Transposase insC for insertion element IS2D OS=Escherichia coli (strain K12) GN=insC2 PE=3 SV=1;>sp|P0CF42|INSC3_E	12	1	1	1	0	0	0	0	1	0	1	0	0	0	0	1	0	1	0	0	0	0	1	0	1	10.7	10.7	10.7	13.451	121	121;121;121;121;121;121;121;121;121;121;121;121	1	2					1		1	9.0491e-07	0
P0CG18;P0CG19	P0CG18;P0CG19	1;1	1;1	1;1	Ribonuclease PH;Inactive ribonuclease PH	rph	>sp|P0CG18|RNPH_ECOBW Ribonuclease PH OS=Escherichia coli (strain K12 / MC4100 / BW2952) GN=rph PE=1 SV=1;>sp|P0CG19|RNPH_ECOLI Inactive ribonuclease PH OS=Escherichia coli (strain K12) GN=rph PE=3 SV=1	2	1	1	1	0	0	0	0	1	0	1	0	0	0	0	1	0	1	0	0	0	0	1	0	1	7.1	7.1	7.1	25.352	238	238;228	1	2					1		1	2.2594e-16	0
P10121	P10121	4	4	4	Cell division protein FtsY	ftsY	>sp|P10121|FTSY_ECOLI Cell division protein FtsY OS=Escherichia coli (strain K12) GN=ftsY PE=1 SV=1	1	4	4	4	0	0	0	0	0	0	4	0	0	0	0	0	0	4	0	0	0	0	0	0	4	16.9	16.9	16.9	54.513	497	497	1	5							5	5.1389e-49	0
P11349;Q83RN5;P19318	P11349;Q83RN5	8;8;1	8;8;1	8;8;1	Respiratory nitrate reductase 1 beta chain	narH	>sp|P11349|NARH_ECOLI Respiratory nitrate reductase 1 beta chain OS=Escherichia coli (strain K12) GN=narH PE=1 SV=3;>sp|Q83RN5|NARH_SHIFL Respiratory nitrate reductase 1 beta chain OS=Shigella flexneri GN=narH PE=3 SV=1	3	8	8	8	0	0	0	0	0	0	8	0	0	0	0	0	0	8	0	0	0	0	0	0	8	22.5	22.5	22.5	58.066	512	512;512;514	1	9							9	6.2866e-45	0
P11868;Q8XAF1	P11868;Q8XAF1	2;2	2;2	2;2	Propionate kinase	tdcD	>sp|P11868|TDCD_ECOLI Propionate kinase OS=Escherichia coli (strain K12) GN=tdcD PE=1 SV=3;>sp|Q8XAF1|TDCD_ECO57 Propionate kinase OS=Escherichia coli O157:H7 GN=tdcD PE=3 SV=2	2	2	2	2	0	0	0	0	0	0	2	0	0	0	0	0	0	2	0	0	0	0	0	0	2	9.5	9.5	9.5	43.384	402	402;402	1	2							2	5.1963e-07	0
P13035	P13035	7	7	7	Aerobic glycerol-3-phosphate dehydrogenase	glpD	>sp|P13035|GLPD_ECOLI Aerobic glycerol-3-phosphate dehydrogenase OS=Escherichia coli (strain K12) GN=glpD PE=1 SV=3	1	7	7	7	0	0	0	0	5	2	7	0	0	0	0	5	2	7	0	0	0	0	5	2	7	24.6	24.6	24.6	56.75	501	501	1	14					5	2	7	2.1958e-76	0
P13445;P35540	P13445;P35540	6;6	5;5	5;5	RNA polymerase sigma factor rpoS	rpoS	>sp|P13445|RPOS_ECOLI RNA polymerase sigma factor rpoS OS=Escherichia coli (strain K12) GN=rpoS PE=3 SV=3;>sp|P35540|RPOS_SHIFL RNA polymerase sigma factor rpoS OS=Shigella flexneri GN=rpoS PE=3 SV=3	2	6	5	5	6	4	0	0	3	0	4	5	3	0	0	3	0	4	5	3	0	0	3	0	4	23.6	20.6	20.6	37.971	330	330;330	1	18	6	4			4		4	5.9598e-108	23.6
P13669	P13669	3	3	3	Mannosyl-D-glycerate transport/metabolism system repressor mngR	mngR	>sp|P13669|MNGR_ECOLI Mannosyl-D-glycerate transport/metabolism system repressor mngR OS=Escherichia coli (strain K12) GN=mngR PE=1 SV=1	1	3	3	3	0	0	0	0	0	0	3	0	0	0	0	0	0	3	0	0	0	0	0	0	3	20.4	20.4	20.4	28.273	240	240	1	3							3	2.7683e-14	0
P14081	P14081	2	2	2	Selenocysteine-specific elongation factor	selB	>sp|P14081|SELB_ECOLI Selenocysteine-specific elongation factor OS=Escherichia coli (strain K12) GN=selB PE=1 SV=3	1	2	2	2	0	0	2	1	0	0	0	0	0	2	1	0	0	0	0	0	2	1	0	0	0	5.4	5.4	5.4	68.867	614	614	1	3			2	1				1.5078e-25	0
P14176	P14176	1	1	1	Glycine betaine/L-proline transport system permease protein proW	proW	>sp|P14176|PROW_ECOLI Glycine betaine/L-proline transport system permease protein proW OS=Escherichia coli (strain K12) GN=proW PE=1 SV=1	1	1	1	1	0	0	0	0	0	0	1	0	0	0	0	0	0	1	0	0	0	0	0	0	1	5.1	5.1	5.1	37.619	354	354	1	1							1	3.3397e-14	0
P14294	P14294	1	1	1	DNA topoisomerase 3	topB	>sp|P14294|TOP3_ECOLI DNA topoisomerase 3 OS=Escherichia coli (strain K12) GN=topB PE=1 SV=1	1	1	1	1	0	0	0	0	0	0	1	0	0	0	0	0	0	1	0	0	0	0	0	0	1	1.7	1.7	1.7	73.216	653	653	1	1							1	0.0018803	0
P15038	P15038	5	5	5	Helicase IV	helD	>sp|P15038|HELD_ECOLI Helicase IV OS=Escherichia coli (strain K12) GN=helD PE=1 SV=2	1	5	5	5	0	2	2	1	3	2	5	0	2	2	1	3	2	5	0	2	2	1	3	2	5	7.6	7.6	7.6	77.975	684	684	1	15		2	2	1	3	2	5	1.3412e-15	0
P16456;P59393;P66794	P16456;P59393;P66794	1;1;1	1;1;1	1;1;1	Selenide, water dikinase	selD	>sp|P16456|SELD_ECOLI Selenide, water dikinase OS=Escherichia coli (strain K12) GN=selD PE=1 SV=1;>sp|P59393|SELD_SHIFL Selenide, water dikinase OS=Shigella flexneri GN=selD PE=3 SV=1;>sp|P66794|SELD_ECO57 Selenide, water dikinase OS=Escherichia coli O157:	3	1	1	1	0	0	0	0	1	1	1	0	0	0	0	1	1	1	0	0	0	0	1	1	1	3.7	3.7	3.7	36.687	347	347;347;347	1	4					1	2	1	0.00079188	0
P18390	P18390	1	1	1	Uncharacterized protein yjjA	yjjA	>sp|P18390|YJJA_ECOLI Uncharacterized protein yjjA OS=Escherichia coli (strain K12) GN=yjjA PE=4 SV=3	1	1	1	1	0	0	0	0	1	0	1	0	0	0	0	1	0	1	0	0	0	0	1	0	1	14	14	14	17.352	164	164	1	2					1		1	2.184e-22	0
P21499;P30851	P21499;P30851	60;58	60;58	60;58	Ribonuclease R	rnr	>sp|P21499|RNR_ECOLI Ribonuclease R OS=Escherichia coli (strain K12) GN=rnr PE=1 SV=2;>sp|P30851|RNR_SHIFL Ribonuclease R OS=Shigella flexneri GN=rnr PE=3 SV=4	2	60	60	60	3	4	56	60	54	4	17	3	4	56	60	54	4	17	3	4	56	60	54	4	17	72.8	72.8	72.8	92.108	813	813;813	1	1015	3	4	376	316	294	4	18	0	4.4
P21507	P21507	2	2	2	ATP-dependent RNA helicase SrmB	srmB	>sp|P21507|SRMB_ECOLI ATP-dependent RNA helicase SrmB OS=Escherichia coli (strain K12) GN=srmB PE=1 SV=1	1	2	2	2	0	0	1	0	2	1	1	0	0	1	0	2	1	1	0	0	1	0	2	1	1	6.1	6.1	6.1	49.914	444	444	1	7			2		3	1	1	1.0228e-07	0
P21513	P21513	13	13	13	Ribonuclease E	rne	>sp|P21513|RNE_ECOLI Ribonuclease E OS=Escherichia coli (strain K12) GN=rne PE=1 SV=6	1	13	13	13	0	0	7	0	8	6	10	0	0	7	0	8	6	10	0	0	7	0	8	6	10	20.5	20.5	20.5	118.2	1061	1061	1	31			7		8	6	10	1.6675e-58	0
P21599	P21599	3	3	3	Pyruvate kinase II	pykA	>sp|P21599|KPYK2_ECOLI Pyruvate kinase II OS=Escherichia coli (strain K12) GN=pykA PE=1 SV=3	1	3	3	3	0	0	0	0	3	0	2	0	0	0	0	3	0	2	0	0	0	0	3	0	2	9.2	9.2	9.2	51.357	480	480	1	5					3		2	3.7942e-08	0
P22524;Q7UD30;Q8XDG1	P22524;Q7UD30;Q8XDG1	1;1;1	1;1;1	1;1;1	Chromosome partition protein mukE	mukE	>sp|P22524|MUKE_ECOLI Chromosome partition protein mukE OS=Escherichia coli (strain K12) GN=mukE PE=1 SV=5;>sp|Q7UD30|MUKE_SHIFL Chromosome partition protein mukE OS=Shigella flexneri GN=mukE PE=3 SV=3;>sp|Q8XDG1|MUKE_ECO57 Chromosome partition protein muk	3	1	1	1	0	0	0	0	1	0	1	0	0	0	0	1	0	1	0	0	0	0	1	0	1	7.7	7.7	7.7	26.974	234	234;225;225	1	3					1		2	1.6847e-14	0
P23538	P23538	3	3	3	Phosphoenolpyruvate synthase	ppsA	>sp|P23538|PPSA_ECOLI Phosphoenolpyruvate synthase OS=Escherichia coli (strain K12) GN=ppsA PE=1 SV=5	1	3	3	3	1	0	0	0	2	0	1	1	0	0	0	2	0	1	1	0	0	0	2	0	1	4.9	4.9	4.9	87.434	792	792	1	4	1				2		1	1.4314e-28	0.9
P23830	P23830	5	5	5	CDP-diacylglycerol--serine O-phosphatidyltransferase	pssA	>sp|P23830|PSS_ECOLI CDP-diacylglycerol--serine O-phosphatidyltransferase OS=Escherichia coli (strain K12) GN=pssA PE=1 SV=2	1	5	5	5	0	0	4	3	1	0	4	0	0	4	3	1	0	4	0	0	4	3	1	0	4	16.4	16.4	16.4	52.801	451	451	1	12			4	3	1		4	1.5239e-53	0
P23843	P23843	2	2	2	Periplasmic oligopeptide-binding protein	oppA	>sp|P23843|OPPA_ECOLI Periplasmic oligopeptide-binding protein OS=Escherichia coli (strain K12) GN=oppA PE=1 SV=2	1	2	2	2	0	0	0	0	2	0	0	0	0	0	0	2	0	0	0	0	0	0	2	0	0	8.7	8.7	8.7	60.898	543	543	1	2					2			3.8932e-14	0
P23865	P23865	4	4	4	Tail-specific protease	prc	>sp|P23865|PRC_ECOLI Tail-specific protease OS=Escherichia coli (strain K12) GN=prc PE=1 SV=2	1	4	4	4	0	0	0	0	3	0	4	0	0	0	0	3	0	4	0	0	0	0	3	0	4	8.4	8.4	8.4	76.662	682	682	1	7					3		4	2.1998e-41	0
P24182;Q8X9B6	P24182;Q8X9B6	3;3	3;3	3;3	Biotin carboxylase	accC	>sp|P24182|ACCC_ECOLI Biotin carboxylase OS=Escherichia coli (strain K12) GN=accC PE=1 SV=2;>sp|Q8X9B6|ACCC_ECO57 Biotin carboxylase OS=Escherichia coli O157:H7 GN=accC PE=3 SV=1	2	3	3	3	0	0	1	0	3	1	2	0	0	1	0	3	1	2	0	0	1	0	3	1	2	8.2	8.2	8.2	49.32	449	449;449	1	7			1		3	1	2	5.2259e-12	0
P24202	P24202	1	1	1	Mrr restriction system protein	mrr	>sp|P24202|MRR_ECOLI Mrr restriction system protein OS=Escherichia coli (strain K12) GN=mrr PE=1 SV=1	1	1	1	1	1	1	0	0	0	0	0	1	1	0	0	0	0	0	1	1	0	0	0	0	0	4.9	4.9	4.9	33.52	304	304	1	7	3	4						0.0010845	4.9
P24255	P24255	1	1	1	RNA polymerase sigma-54 factor	rpoN	>sp|P24255|RP54_ECOLI RNA polymerase sigma-54 factor OS=Escherichia coli (strain K12) GN=rpoN PE=3 SV=2	1	1	1	1	0	0	0	0	0	0	1	0	0	0	0	0	0	1	0	0	0	0	0	0	1	7.3	7.3	7.3	53.989	477	477	1	1							1	0.00011808	0
P24554	P24554	3	3	3	DNA repair protein RadA	radA	>sp|P24554|RADA_ECOLI DNA repair protein RadA OS=Escherichia coli (strain K12) GN=radA PE=3 SV=1	1	3	3	3	0	0	0	0	1	0	3	0	0	0	0	1	0	3	0	0	0	0	1	0	3	11.5	11.5	11.5	49.472	460	460	1	4					1		3	3.5248e-24	0
P25516	P25516	1	1	1	Aconitate hydratase 1	acnA	>sp|P25516|ACON1_ECOLI Aconitate hydratase 1 OS=Escherichia coli (strain K12) GN=acnA PE=1 SV=3	1	1	1	1	0	0	0	0	1	0	0	0	0	0	0	1	0	0	0	0	0	0	1	0	0	1.9	1.9	1.9	97.676	891	891	1	1					1			1.11e-13	0
P25519	P25519	2	2	2	GTPase HflX	hflX	>sp|P25519|HFLX_ECOLI GTPase HflX OS=Escherichia coli (strain K12) GN=hflX PE=1 SV=3	1	2	2	2	0	0	0	0	1	0	2	0	0	0	0	1	0	2	0	0	0	0	1	0	2	7	7	7	48.327	426	426	1	4					1		3	7.3992e-22	0
P25535	P25535	2	2	2	Protein visC	visC	>sp|P25535|VISC_ECOLI Protein visC OS=Escherichia coli (strain K12) GN=visC PE=3 SV=2	1	2	2	2	0	0	1	0	1	0	1	0	0	1	0	1	0	1	0	0	1	0	1	0	1	9.5	9.5	9.5	44.244	400	400	1	3			1		1		1	0.0063442	0
P25888	P25888	14	14	14	ATP-dependent RNA helicase rhlE	rhlE	>sp|P25888|RHLE_ECOLI ATP-dependent RNA helicase rhlE OS=Escherichia coli (strain K12) GN=rhlE PE=1 SV=3	1	14	14	14	0	0	12	0	11	4	8	0	0	12	0	11	4	8	0	0	12	0	11	4	8	40.7	40.7	40.7	49.989	454	454	1	39			14		13	4	8	4.2305e-124	0
P27833	P27833	2	2	2	Lipopolysaccharide biosynthesis protein rffA	rffA	>sp|P27833|RFFA_ECOLI Lipopolysaccharide biosynthesis protein rffA OS=Escherichia coli (strain K12) GN=rffA PE=3 SV=2	1	2	2	2	1	0	0	0	0	0	1	1	0	0	0	0	0	1	1	0	0	0	0	0	1	10.9	10.9	10.9	41.901	376	376	1	2	1						1	7.5628e-13	6.6
P28635;Q8X8V9	P28635;Q8X8V9	4;4	4;4	4;4	D-methionine-binding lipoprotein metQ	metQ	>sp|P28635|METQ_ECOLI D-methionine-binding lipoprotein metQ OS=Escherichia coli (strain K12) GN=metQ PE=1 SV=2;>sp|Q8X8V9|METQ_ECO57 D-methionine-binding lipoprotein metQ OS=Escherichia coli O157:H7 GN=metQ PE=3 SV=1	2	4	4	4	0	0	0	1	1	0	3	0	0	0	1	1	0	3	0	0	0	1	1	0	3	23.2	23.2	23.2	29.431	271	271;271	1	5				1	1		3	6.3353e-33	0
P28903	P28903	5	5	5	Anaerobic ribonucleoside-triphosphate reductase	nrdD	>sp|P28903|NRDD_ECOLI Anaerobic ribonucleoside-triphosphate reductase OS=Escherichia coli (strain K12) GN=nrdD PE=1 SV=2	1	5	5	5	0	0	0	0	1	0	5	0	0	0	0	1	0	5	0	0	0	0	1	0	5	13.8	13.8	13.8	80.022	712	712	1	7					1		6	6.4389e-41	0
P30128;P64274	P30128;P64274	2;2	2;2	2;2	Transcription elongation factor greB	greB	>sp|P30128|GREB_ECOLI Transcription elongation factor greB OS=Escherichia coli (strain K12) GN=greB PE=1 SV=2;>sp|P64274|GREB_ECO57 Transcription elongation factor greB OS=Escherichia coli O157:H7 GN=greB PE=3 SV=1	2	2	2	2	2	1	0	0	1	0	1	2	1	0	0	1	0	1	2	1	0	0	1	0	1	13.3	13.3	13.3	18.527	158	158;158	1	5	2	1			1		1	5.6851e-09	13.3
P30744	P30744	1	1	1	L-serine dehydratase 2	sdaB	>sp|P30744|SDHM_ECOLI L-serine dehydratase 2 OS=Escherichia coli (strain K12) GN=sdaB PE=1 SV=2	1	1	1	1	0	0	0	0	0	0	1	0	0	0	0	0	0	1	0	0	0	0	0	0	1	2.9	2.9	2.9	48.752	455	455	1	1							1	0.0001066	0
P31675	P31675	1	1	1	Sugar efflux transporter A	setA	>sp|P31675|SETA_ECOLI Sugar efflux transporter A OS=Escherichia coli (strain K12) GN=setA PE=1 SV=3	1	1	1	1	0	0	0	1	0	0	0	0	0	0	1	0	0	0	0	0	0	1	0	0	0	2.3	2.3	2.3	42.713	392	392	1	1				1				0.0092058	0
P32053	P32053	2	2	2	Prophage CP4-57 integrase	intA	>sp|P32053|INTA_ECOLI Prophage CP4-57 integrase OS=Escherichia coli (strain K12) GN=intA PE=1 SV=2	1	2	2	2	0	0	0	0	0	0	2	0	0	0	0	0	0	2	0	0	0	0	0	0	2	6.8	6.8	6.8	46.651	413	413	1	2							2	2.3368e-11	0
P32176	P32176	3	3	3	Formate dehydrogenase-O major subunit	fdoG	>sp|P32176|FDOG_ECOLI Formate dehydrogenase-O major subunit OS=Escherichia coli (strain K12) GN=fdoG PE=1 SV=5	1	3	3	3	0	0	0	0	0	0	3	0	0	0	0	0	0	3	0	0	0	0	0	0	3	5.9	5.9	5.9	112.57	1016	1016	1	3							3	1.7928e-28	0
P33355	P33355	3	3	3	Uncharacterized protein yehS	yehS	>sp|P33355|YEHS_ECOLI Uncharacterized protein yehS OS=Escherichia coli (strain K12) GN=yehS PE=4 SV=1	1	3	3	3	0	0	2	3	0	0	0	0	0	2	3	0	0	0	0	0	2	3	0	0	0	29.5	29.5	29.5	17.973	156	156	1	6			2	4				9.8326e-18	0
P36566	P36566	1	1	1	Protein smtA	smtA	>sp|P36566|SMTA_ECOLI Protein smtA OS=Escherichia coli (strain K12) GN=smtA PE=1 SV=2	1	1	1	1	0	0	0	0	0	0	1	0	0	0	0	0	0	1	0	0	0	0	0	0	1	5.4	5.4	5.4	29.814	261	261	1	1							1	1.7511e-07	0
P36672	P36672	3	3	3	PTS system trehalose-specific EIIBC component;Trehalose-specific phosphotransferase enzyme IIB component;Trehalose permease IIC component	treB	>sp|P36672|PTTBC_ECOLI PTS system trehalose-specific EIIBC component OS=Escherichia coli (strain K12) GN=treB PE=1 SV=4	1	3	3	3	0	0	0	0	2	1	3	0	0	0	0	2	1	3	0	0	0	0	2	1	3	8.2	8.2	8.2	51.08	473	473	1	6					2	1	3	4.3319e-24	0
P36683	P36683	11	11	11	Aconitate hydratase 2	acnB	>sp|P36683|ACON2_ECOLI Aconitate hydratase 2 OS=Escherichia coli (strain K12) GN=acnB PE=1 SV=3	1	11	11	11	0	0	0	0	10	3	9	0	0	0	0	10	3	9	0	0	0	0	10	3	9	17.3	17.3	17.3	93.497	865	865	1	22					10	3	9	1.2183e-77	0
P37326	P37326	1	1	1	Putative prophage CPS-53 integrase	intS	>sp|P37326|INTS_ECOLI Putative prophage CPS-53 integrase OS=Escherichia coli (strain K12) GN=intS PE=1 SV=1	1	1	1	1	0	0	0	0	0	0	1	0	0	0	0	0	0	1	0	0	0	0	0	0	1	3.9	3.9	3.9	44.061	385	385	1	1							1	8.9872e-19	0
P37349	P37349	1	1	1	PTS-dependent dihydroxyacetone kinase, phosphotransferase subunit dhaM;Phosphocarrier protein HPr;Phosphotransferase enzyme IIA component	dhaM	>sp|P37349|DHAM_ECOLI PTS-dependent dihydroxyacetone kinase, phosphotransferase subunit dhaM OS=Escherichia coli (strain K12) GN=dhaM PE=1 SV=3	1	1	1	1	0	0	0	0	0	0	1	0	0	0	0	0	0	1	0	0	0	0	0	0	1	6.6	6.6	6.6	51.448	472	472	1	1							1	4.9773e-21	0
P37747	P37747	1	1	1	UDP-galactopyranose mutase	glf	>sp|P37747|GLF_ECOLI UDP-galactopyranose mutase OS=Escherichia coli (strain K12) GN=glf PE=1 SV=1	1	1	1	1	0	0	0	0	1	0	1	0	0	0	0	1	0	1	0	0	0	0	1	0	1	6.3	6.3	6.3	42.965	367	367	1	2					1		1	3.7747e-17	0
P37749	P37749	2	2	2	Uncharacterized protein yefG	yefG	>sp|P37749|YEFG_ECOLI Uncharacterized protein yefG OS=Escherichia coli (strain K12) GN=yefG PE=4 SV=1	1	2	2	2	0	0	0	0	0	0	2	0	0	0	0	0	0	2	0	0	0	0	0	0	2	6.7	6.7	6.7	37.757	330	330	1	2							2	1.2171e-06	0
P37765;P59815;Q8X4Q8	P37765;P59815;Q8X4Q8	6;6;6	6;6;6	6;6;6	Ribosomal large subunit pseudouridine synthase B	rluB	>sp|P37765|RLUB_ECOLI Ribosomal large subunit pseudouridine synthase B OS=Escherichia coli (strain K12) GN=rluB PE=1 SV=2;>sp|P59815|RLUB_SHIFL Ribosomal large subunit pseudouridine synthase B OS=Shigella flexneri GN=rluB PE=3 SV=1;>sp|Q8X4Q8|RLUB_ECO57 Ri	3	6	6	6	0	0	5	2	3	0	3	0	0	5	2	3	0	3	0	0	5	2	3	0	3	22	22	22	32.711	291	291;290;290	1	18			8	2	5		3	2.5936e-47	0
P37767	P37767	1	1	1	Uncharacterized HTH-type transcriptional regulator yfhH	yfhH	>sp|P37767|YFHH_ECOLI Uncharacterized HTH-type transcriptional regulator yfhH OS=Escherichia coli (strain K12) GN=yfhH PE=4 SV=2	1	1	1	1	0	0	0	0	0	0	1	0	0	0	0	0	0	1	0	0	0	0	0	0	1	8.2	8.2	8.2	30.707	282	282	1	1							1	2.2301e-17	0
P37790	P37790	1	1	1			>sp|P37790|YK9B_SHIFL Uncharacterized protein SF2091.1/S2213 OS=Shigella flexneri GN=SF2091.1 PE=4 SV=1	1	1	1	1	0	0	1	1	1	1	1	0	0	1	1	1	1	1	0	0	1	1	1	1	1	8.4	8.4	8.4	13.766	119	119	1	5			1	1	1	1	1	0.0094263	0
P39099	P39099	1	1	1	Periplasmic pH-dependent serine endoprotease DegQ	degQ	>sp|P39099|DEGQ_ECOLI Periplasmic pH-dependent serine endoprotease DegQ OS=Escherichia coli (strain K12) GN=degQ PE=1 SV=1	1	1	1	1	0	0	0	0	1	0	0	0	0	0	0	1	0	0	0	0	0	0	1	0	0	4.4	4.4	4.4	47.204	455	455	1	1					1			1.818e-34	0
P39334	P39334	1	1	1	Uncharacterized HTH-type transcriptional regulator yjgJ	yjgJ	>sp|P39334|YJGJ_ECOLI Uncharacterized HTH-type transcriptional regulator yjgJ OS=Escherichia coli (strain K12) GN=yjgJ PE=4 SV=2	1	1	1	1	0	0	0	0	1	0	1	0	0	0	0	1	0	1	0	0	0	0	1	0	1	9.1	9.1	9.1	21.501	197	197	1	2					1		1	5.1639e-15	0
P39342	P39342	1	1	1	Uncharacterized protein yjgR	yjgR	>sp|P39342|YJGR_ECOLI Uncharacterized protein yjgR OS=Escherichia coli (strain K12) GN=yjgR PE=4 SV=1	1	1	1	1	0	0	1	1	1	1	1	0	0	1	1	1	1	1	0	0	1	1	1	1	1	1.6	1.6	1.6	54.332	500	500	1	5			1	1	1	1	1	0.0036224	0
P42632	P42632	9	6	6	PFL-like enzyme TdcE	tdcE	>sp|P42632|TDCE_ECOLI PFL-like enzyme TdcE OS=Escherichia coli (strain K12) GN=tdcE PE=1 SV=2	1	9	6	6	0	0	0	0	1	1	8	0	0	0	0	0	0	6	0	0	0	0	0	0	6	16.1	12.7	12.7	85.935	764	764	1	6							6	1.3981e-37	0
P43329	P43329	3	3	3	ATP-dependent RNA helicase hrpA	hrpA	>sp|P43329|HRPA_ECOLI ATP-dependent RNA helicase hrpA OS=Escherichia coli (strain K12) GN=hrpA PE=3 SV=3	1	3	3	3	0	0	1	2	2	1	1	0	0	1	2	2	1	1	0	0	1	2	2	1	1	2.6	2.6	2.6	149.03	1300	1300	1	7			1	2	2	1	1	5.247e-06	0
P45527	P45527	1	1	1	Uncharacterized protease yhbU	yhbU	>sp|P45527|YHBU_ECOLI Uncharacterized protease yhbU OS=Escherichia coli (strain K12) GN=yhbU PE=1 SV=1	1	1	1	1	0	0	0	0	0	0	1	0	0	0	0	0	0	1	0	0	0	0	0	0	1	8.5	8.5	8.5	37.047	331	331	1	1							1	1.6293e-07	0
P52647	P52647	15	15	15	Probable pyruvate-flavodoxin oxidoreductase	ydbK	>sp|P52647|NIFJ_ECOLI Probable pyruvate-flavodoxin oxidoreductase OS=Escherichia coli (strain K12) GN=ydbK PE=3 SV=2	1	15	15	15	0	0	0	0	2	0	15	0	0	0	0	2	0	15	0	0	0	0	2	0	15	17.6	17.6	17.6	128.82	1174	1174	1	18					2		16	1.3717e-51	0
P63284;P63285;Q7UBW5	P63284;P63285;Q7UBW5	4;4;3	4;4;3	4;4;3	Chaperone protein ClpB	clpB	>sp|P63284|CLPB_ECOLI Chaperone protein ClpB OS=Escherichia coli (strain K12) GN=clpB PE=1 SV=1;>sp|P63285|CLPB_ECO57 Chaperone protein ClpB OS=Escherichia coli O157:H7 GN=clpB PE=3 SV=1;>sp|Q7UBW5|CLPB_SHIFL Chaperone protein ClpB OS=Shigella flexneri GN=	3	4	4	4	0	0	1	1	1	0	3	0	0	1	1	1	0	3	0	0	1	1	1	0	3	6.2	6.2	6.2	95.584	857	857;857;857	1	6			1	1	1		3	3.6779e-35	0
P64581;P64583;P64584	P64581;P64583;P64584	2;2;2	2;2;2	2;2;2	Uncharacterized protein yqjD	yqjD	>sp|P64581|YQJD_ECOLI Uncharacterized protein yqjD OS=Escherichia coli (strain K12) GN=yqjD PE=4 SV=1;>sp|P64583|YQJD_ECO57 Uncharacterized protein yqjD OS=Escherichia coli O157:H7 GN=yqjD PE=4 SV=1;>sp|P64584|YQJD_SHIFL Uncharacterized protein yqjD OS=Shi	3	2	2	2	0	1	0	0	1	2	1	0	1	0	0	1	2	1	0	1	0	0	1	2	1	25.7	25.7	25.7	11.051	101	101;101;101	1	5		1			1	2	1	6.8509e-07	0
P68187;P68188;Q7UBD0	P68187;P68188;Q7UBD0	2;2;2	2;2;2	2;2;2	Maltose/maltodextrin import ATP-binding protein MalK	malK	>sp|P68187|MALK_ECOLI Maltose/maltodextrin import ATP-binding protein MalK OS=Escherichia coli (strain K12) GN=malK PE=1 SV=1;>sp|P68188|MALK_ECO57 Maltose/maltodextrin import ATP-binding protein MalK OS=Escherichia coli O157:H7 GN=malK PE=3 SV=1;>sp|Q7UBD	3	2	2	2	0	0	0	0	1	0	2	0	0	0	0	1	0	2	0	0	0	0	1	0	2	10.5	10.5	10.5	40.99	371	371;371;371	1	3					1		2	6.5793e-17	0
P68191;P68193	P68191;P68193	1;1	1;1	1;1	Stationary-phase-induced ribosome-associated protein	sra	>sp|P68191|SRA_ECOLI Stationary-phase-induced ribosome-associated protein OS=Escherichia coli (strain K12) GN=sra PE=1 SV=1;>sp|P68193|SRA_ECO57 Stationary-phase-induced ribosome-associated protein OS=Escherichia coli O157:H7 GN=sra PE=3 SV=1	2	1	1	1	0	1	1	1	0	0	0	0	1	1	1	0	0	0	0	1	1	1	0	0	0	22.2	22.2	22.2	5.0958	45	45;45	1	3		1	1	1				1.3484e-08	0
P68667;P77293	P68667;P77293	1;1	1;1	1;1	Bactoprenol glucosyl transferase homolog from prophage CPS-53	yfdH	>sp|P68667|GTRB_SHIFL SfII prophage-derived bactoprenol glucosyl transferase OS=Shigella flexneri GN=gtrB PE=3 SV=1;>sp|P77293|GTRB_ECOLI Bactoprenol glucosyl transferase homolog from prophage CPS-53 OS=Escherichia coli (strain K12) GN=yfdH PE=1 SV=1	2	1	1	1	0	0	0	0	0	0	1	0	0	0	0	0	0	1	0	0	0	0	0	0	1	7.8	7.8	7.8	34.846	309	309;306	1	1							1	2.6037e-14	0
P69222;P69224;P69227	P69222;P69224;P69227	1;1;1	1;1;1	1;1;1	Translation initiation factor IF-1	infA	>sp|P69222|IF1_ECOLI Translation initiation factor IF-1 OS=Escherichia coli (strain K12) GN=infA PE=1 SV=2;>sp|P69224|IF1_ECO57 Translation initiation factor IF-1 OS=Escherichia coli O157:H7 GN=infA PE=3 SV=2;>sp|P69227|IF1_SHIFL Translation initiation fac	3	1	1	1	0	0	0	0	1	1	0	0	0	0	0	1	1	0	0	0	0	0	1	1	0	16.7	16.7	16.7	8.2495	72	72;72;72	1	2					1	1		0.001933	0
P69407;P69409;P69410	P69407;P69409;P69410	2;2;2	2;2;2	2;2;2	Capsular synthesis regulator component B	rcsB	>sp|P69407|RCSB_ECOLI Capsular synthesis regulator component B OS=Escherichia coli (strain K12) GN=rcsB PE=1 SV=1;>sp|P69409|RCSB_ECO57 Capsular synthesis regulator component B OS=Escherichia coli O157:H7 GN=rcsB PE=3 SV=1;>sp|P69410|RCSB_SHIFL Capsular sy	3	2	2	2	0	0	0	0	2	0	1	0	0	0	0	2	0	1	0	0	0	0	2	0	1	23.1	23.1	23.1	23.67	216	216;216;216	1	3					2		1	1.6262e-20	0
P69776;P69778;P69780	P69776;P69778;P69780	1;1;1	1;1;1	1;1;1	Major outer membrane lipoprotein Lpp;Major outer membrane lipoprotein	lpp	>sp|P69776|LPP_ECOLI Major outer membrane lipoprotein Lpp OS=Escherichia coli (strain K12) GN=lpp PE=1 SV=1;>sp|P69778|LPP_ECO57 Major outer membrane lipoprotein OS=Escherichia coli O157:H7 GN=lpp PE=3 SV=1;>sp|P69780|LPP_SHIFL Major outer membrane lipopro	3	1	1	1	0	0	0	0	1	1	1	0	0	0	0	1	1	1	0	0	0	0	1	1	1	15.4	15.4	15.4	8.3234	78	78;78;78	1	3					1	1	1	0.0021114	0
P69783;P69785	P69783;P69785	1;1	1;1	1;1	Glucose-specific phosphotransferase enzyme IIA component	crr	>sp|P69783|PTGA_ECOLI Glucose-specific phosphotransferase enzyme IIA component OS=Escherichia coli (strain K12) GN=crr PE=1 SV=2;>sp|P69785|PTGA_SHIFL Glucose-specific phosphotransferase enzyme IIA component OS=Shigella flexneri GN=crr PE=3 SV=2	2	1	1	1	0	0	0	0	1	1	0	0	0	0	0	1	1	0	0	0	0	0	1	1	0	8.3	8.3	8.3	18.251	169	169;169	1	2					1	1		3.9687e-05	0
P69797;P69799;P69800	P69797;P69799;P69800	2;2;2	2;2;2	2;2;2	PTS system mannose-specific EIIAB component;Mannose-specific phosphotransferase enzyme IIA component;Mannose-specific phosphotransferase enzyme IIB component	manX	>sp|P69797|PTNAB_ECOLI PTS system mannose-specific EIIAB component OS=Escherichia coli (strain K12) GN=manX PE=1 SV=2;>sp|P69799|PTNAB_ECO57 PTS system mannose-specific EIIAB component OS=Escherichia coli O157:H7 GN=manX PE=3 SV=2;>sp|P69800|PTNAB_SHIFL PT	3	2	2	2	0	0	0	0	2	0	2	0	0	0	0	2	0	2	0	0	0	0	2	0	2	7.4	7.4	7.4	35.047	323	323;323;323	1	4					2		2	3.8589e-06	0
P69807;P69805	P69807;P69805	1;1	1;1	1;1	Mannose permease IID component	manZ	>sp|P69807|PTND_ECO57 Mannose permease IID component OS=Escherichia coli O157:H7 GN=manZ PE=3 SV=1;>sp|P69805|PTND_ECOLI Mannose permease IID component OS=Escherichia coli (strain K12) GN=manZ PE=1 SV=2	2	1	1	1	0	0	0	0	0	0	1	0	0	0	0	0	0	1	0	0	0	0	0	0	1	4.2	4.2	4.2	31.303	286	286;283	1	1							1	8.0123e-38	0
P69908;Q83PR1;P69910;P69911;P69912;P58228	P69908;Q83PR1;P69910;P69911;P69912;P58228	16;15;15;15;15;14	16;15;15;15;15;14	16;15;15;15;15;14	Glutamate decarboxylase alpha;Glutamate decarboxylase beta	gadA;gadB	>sp|P69908|DCEA_ECOLI Glutamate decarboxylase alpha OS=Escherichia coli (strain K12) GN=gadA PE=1 SV=1;>sp|Q83PR1|DCEA_SHIFL Glutamate decarboxylase alpha OS=Shigella flexneri GN=gadA PE=3 SV=2;>sp|P69910|DCEB_ECOLI Glutamate decarboxylase beta OS=Escheric	6	16	16	16	1	0	0	16	7	0	1	1	0	0	16	7	0	1	1	0	0	16	7	0	1	45.7	45.7	45.7	52.685	466	466;466;466;466;466;466	1	31	1			22	7		1	1.4537e-205	4.7
P75829	P75829	2	2	2	Uncharacterized protein ybjX	ybjX	>sp|P75829|YBJX_ECOLI Uncharacterized protein ybjX OS=Escherichia coli (strain K12) GN=ybjX PE=4 SV=1	1	2	2	2	0	0	1	0	0	0	1	0	0	1	0	0	0	1	0	0	1	0	0	0	1	12.1	12.1	12.1	38.357	330	330	1	2			1				1	4.5017e-09	0
P75838	P75838	3	3	3	UPF0142 protein ycaO	ycaO	>sp|P75838|YCAO_ECOLI UPF0142 protein ycaO OS=Escherichia coli (strain K12) GN=ycaO PE=3 SV=2	1	3	3	3	0	0	0	0	2	0	2	0	0	0	0	2	0	2	0	0	0	0	2	0	2	7	7	7	65.651	586	586	1	4					2		2	4.7093e-23	0
P75981	P75981	1	1	1	Putative protein JayE from lambdoid prophage e14 region	jayE	>sp|P75981|JAYE_ECOLI Putative protein JayE from lambdoid prophage e14 region OS=Escherichia coli (strain K12) GN=jayE PE=5 SV=1	1	1	1	1	0	0	1	1	1	1	1	0	0	1	1	1	1	1	0	0	1	1	1	1	1	3	3	3	28.232	263	263	1	5			1	1	1	1	1	0.001323	0
P75990	P75990	1	1	1	Blue light- and temperature-regulated antirepressor YcgF	ycgF	>sp|P75990|YCGF_ECOLI Blue light- and temperature-regulated antirepressor YcgF OS=Escherichia coli (strain K12) GN=ycgF PE=1 SV=1	1	1	1	1	1	0	0	0	0	0	0	1	0	0	0	0	0	0	1	0	0	0	0	0	0	2.7	2.7	2.7	45.295	403	403	1	2	2							4.7925e-05	2.7
P76014	P76014	2	2	2	PTS-dependent dihydroxyacetone kinase, ADP-binding subunit dhaL	dhaL	>sp|P76014|DHAL_ECOLI PTS-dependent dihydroxyacetone kinase, ADP-binding subunit dhaL OS=Escherichia coli (strain K12) GN=dhaL PE=1 SV=3	1	2	2	2	0	0	0	0	1	1	2	0	0	0	0	1	1	2	0	0	0	0	1	1	2	15.7	15.7	15.7	22.632	210	210	1	4					1	1	2	5.5129e-07	0
P76104	P76104	2	2	2	Uncharacterized protease ydcP	ydcP	>sp|P76104|YDCP_ECOLI Uncharacterized protease ydcP OS=Escherichia coli (strain K12) GN=ydcP PE=3 SV=2	1	2	2	2	0	0	0	0	0	0	2	0	0	0	0	0	0	2	0	0	0	0	0	0	2	4.4	4.4	4.4	72.701	653	653	1	2							2	4.1856e-09	0
P76389;Q83KI8	P76389;Q83KI8	1;1	1;1	1;1	UPF0053 protein yegH	yegH	>sp|P76389|YEGH_ECOLI UPF0053 protein yegH OS=Escherichia coli (strain K12) GN=yegH PE=3 SV=2;>sp|Q83KI8|YEGH_SHIFL UPF0053 protein yegH OS=Shigella flexneri GN=yegH PE=3 SV=2	2	1	1	1	0	0	1	1	1	1	1	0	0	1	1	1	1	1	0	0	1	1	1	1	1	1.7	1.7	1.7	59.45	527	527;527	1	5			1	1	1	1	1	0.059308	0
P76403	P76403	1	1	1	Uncharacterized protease yegQ	yegQ	>sp|P76403|YEGQ_ECOLI Uncharacterized protease yegQ OS=Escherichia coli (strain K12) GN=yegQ PE=3 SV=1	1	1	1	1	0	0	0	0	0	0	1	0	0	0	0	0	0	1	0	0	0	0	0	0	1	2.9	2.9	2.9	51.193	453	453	1	1							1	0.0016464	0
P76440;Q8X645	P76440;Q8X645	2;2	2;2	2;2	NAD-dependent dihydropyrimidine dehydrogenase sunbunit PreT;NAD-dependent dihydropyrimidine dehydrogenase subunit PreT	preT	>sp|P76440|PRET_ECOLI NAD-dependent dihydropyrimidine dehydrogenase sunbunit PreT OS=Escherichia coli (strain K12) GN=preT PE=1 SV=1;>sp|Q8X645|PRET_ECO57 NAD-dependent dihydropyrimidine dehydrogenase subunit PreT OS=Escherichia coli O157:H7 GN=preT PE=3 S	2	2	2	2	0	0	0	0	1	0	2	0	0	0	0	1	0	2	0	0	0	0	1	0	2	7.5	7.5	7.5	44.329	412	412;412	1	3					1		2	1.3141e-52	0
P76550	P76550	1	1	1	Uncharacterized protein yffS	yffS	>sp|P76550|YFFS_ECOLI Uncharacterized protein yffS OS=Escherichia coli (strain K12) GN=yffS PE=4 SV=2	1	1	1	1	0	0	0	0	0	0	1	0	0	0	0	0	0	1	0	0	0	0	0	0	1	4.1	4.1	4.1	29.751	269	269	1	1							1	0.00019712	0
P76552	P76552	2	2	2	Ethanolamine utilization protein eutH	eutH	>sp|P76552|EUTH_ECOLI Ethanolamine utilization protein eutH OS=Escherichia coli (strain K12) GN=eutH PE=3 SV=1	1	2	2	2	0	0	0	1	0	0	1	0	0	0	1	0	0	1	0	0	0	1	0	0	1	5.4	5.4	5.4	42.806	408	408	1	2				1			1	0.008449	0
P76558	P76558	5	5	5	NADP-dependent malic enzyme	maeB	>sp|P76558|MAO2_ECOLI NADP-dependent malic enzyme OS=Escherichia coli (strain K12) GN=maeB PE=1 SV=1	1	5	5	5	0	0	0	5	0	0	0	0	0	0	5	0	0	0	0	0	0	5	0	0	0	10	10	10	82.416	759	759	1	7				7				2.0516e-23	0
P77171	P77171	2	2	2	Uncharacterized HTH-type transcriptional regulator ydcI	ydcI	>sp|P77171|YDCI_ECOLI Uncharacterized HTH-type transcriptional regulator ydcI OS=Escherichia coli (strain K12) GN=ydcI PE=4 SV=2	1	2	2	2	0	0	0	0	1	0	2	0	0	0	0	1	0	2	0	0	0	0	1	0	2	13.7	13.7	13.7	33.401	307	307	1	3					1		2	7.1273e-08	0
P77318	P77318	1	1	1	Uncharacterized sulfatase ydeN	ydeN	>sp|P77318|YDEN_ECOLI Uncharacterized sulfatase ydeN OS=Escherichia coli (strain K12) GN=ydeN PE=3 SV=2	1	1	1	1	0	0	0	0	0	0	1	0	0	0	0	0	0	1	0	0	0	0	0	0	1	2.3	2.3	2.3	62.801	560	560	1	1							1	0.0010703	0
P77433	P77433	1	1	1	Uncharacterized protein ykgG	ykgG	>sp|P77433|YKGG_ECOLI Uncharacterized protein ykgG OS=Escherichia coli (strain K12) GN=ykgG PE=3 SV=2	1	1	1	1	0	0	0	0	0	0	1	0	0	0	0	0	0	1	0	0	0	0	0	0	1	5.6	5.6	5.6	25.212	231	231	1	1							1	5.505e-06	0
P77475	P77475	1	1	1	Phosphatase YqaB	yqaB	>sp|P77475|YQAB_ECOLI Phosphatase YqaB OS=Escherichia coli (strain K12) GN=yqaB PE=1 SV=1	1	1	1	1	0	0	0	0	0	0	1	0	0	0	0	0	0	1	0	0	0	0	0	0	1	9	9	9	20.78	188	188	1	1							1	7.779e-27	0
P77536	P77536	3	3	3	Uncharacterized electron transport protein ykgF	ykgF	>sp|P77536|YKGF_ECOLI Uncharacterized electron transport protein ykgF OS=Escherichia coli (strain K12) GN=ykgF PE=3 SV=1	1	3	3	3	0	0	0	0	0	1	3	0	0	0	0	0	1	3	0	0	0	0	0	1	3	8.4	8.4	8.4	53.051	475	475	1	4						1	3	2.7107e-43	0
P77737	P77737	7	7	7	Oligopeptide transport ATP-binding protein OppF	oppF	>sp|P77737|OPPF_ECOLI Oligopeptide transport ATP-binding protein OppF OS=Escherichia coli (strain K12) GN=oppF PE=3 SV=1	1	7	7	7	0	0	1	0	3	0	7	0	0	1	0	3	0	7	0	0	1	0	3	0	7	26.3	26.3	26.3	37.197	334	334	1	11			1		3		7	3.194e-20	0
Q00037	Q00037	1	1	1	Transposase for transposon gamma-delta	tnpA	>sp|Q00037|TNPA_ECOLI Transposase for transposon gamma-delta OS=Escherichia coli (strain K12) GN=tnpA PE=3 SV=1	1	1	1	1	0	0	0	0	1	0	1	0	0	0	0	1	0	1	0	0	0	0	1	0	1	1.2	1.2	1.2	113.79	1002	1002	1	2					1		1	0.045012	0
Q2M7M3	Q2M7M3	2	2	2	Uncharacterized lipoprotein ysaB	ysaB	>sp|Q2M7M3|YSAB_ECOLI Uncharacterized lipoprotein ysaB OS=Escherichia coli (strain K12) GN=ysaB PE=4 SV=1	1	2	2	2	0	0	0	0	1	1	0	0	0	0	0	1	1	0	0	0	0	0	1	1	0	29.3	29.3	29.3	11.336	99	99	1	3					2	1		0.0081747	0
Q46864	Q46864	1	1	1	Antitoxin MqsA	mqsA	>sp|Q46864|MQSA_ECOLI Antitoxin MqsA OS=Escherichia coli (strain K12) GN=mqsA PE=1 SV=1	1	1	1	1	0	0	0	0	0	0	1	0	0	0	0	0	0	1	0	0	0	0	0	0	1	11.5	11.5	11.5	14.703	131	131	1	1							1	5.9731e-26	0
Q46948	Q46948	7	7	7	Chaperone protein YajL	yajL	>sp|Q46948|YAJL_ECOLI Chaperone protein YajL OS=Escherichia coli (strain K12) GN=yajL PE=1 SV=2	1	7	7	7	0	0	0	7	0	0	0	0	0	0	7	0	0	0	0	0	0	7	0	0	0	51.5	51.5	51.5	20.777	196	196	1	8				8				7.3333e-97	0
Q8X661;B1XF88;C4ZY85;P22333;Q83RC0	Q8X661;B1XF88;C4ZY85;P22333;Q83RC0	6;5;5;5;5	6;5;5;5;5	6;5;5;5;5	Adenosine deaminase	add	>sp|Q8X661|ADD_ECO57 Adenosine deaminase OS=Escherichia coli O157:H7 GN=add PE=3 SV=1;>sp|B1XF88|ADD_ECODH Adenosine deaminase OS=Escherichia coli (strain K12 / DH10B) GN=add PE=3 SV=1;>sp|C4ZY85|ADD_ECOBW Adenosine deaminase OS=Escherichia coli (strain K1	5	6	6	6	0	1	1	1	2	1	6	0	1	1	1	2	1	6	0	1	1	1	2	1	6	30.3	30.3	30.3	36.401	333	333;333;333;333;333	1	12		1	1	1	2	1	6	1.3684e-74	0
REV__P32136	REV__P32136	1	1	1			>sp|P32136|YIHO_ECOLI Uncharacterized symporter yihO OS=Escherichia coli (strain K12) GN=yihO PE=3 SV=4	1	1	1	1	1	1	0	0	0	0	0	1	1	0	0	0	0	0	1	1	0	0	0	0	0	2.8	2.8	2.8	51.574	467	467	1	2	1	1						0.0028362	2.8
REV__P38135	REV__P38135	2	2	2			>sp|P38135|FADK_ECOLI Short-chain-fatty-acid--CoA ligase OS=Escherichia coli (strain K12) GN=fadK PE=1 SV=3	1	2	2	2	0	1	0	0	1	1	1	0	1	0	0	1	1	1	0	1	0	0	1	1	1	2.7	2.7	2.7	60.772	548	548	1	4		1			1	1	1	0.00064333	0
REV__P75972	REV__P75972	1	1	1			>sp|P75972|YMFI_ECOLI Uncharacterized protein ymfI OS=Escherichia coli (strain K12) GN=ymfI PE=4 SV=2	1	1	1	1	1	1	0	0	0	0	0	1	1	0	0	0	0	0	1	1	0	0	0	0	0	9.7	9.7	9.7	12.883	113	113	1	4	2	2						0.0022665	9.7
REV__Q8X900	REV__Q8X900	2	2	2			>sp|Q8X900|GSH1_ECO57 Glutamate--cysteine ligase OS=Escherichia coli O157:H7 GN=gshA PE=3 SV=1	1	2	2	2	1	1	0	0	1	0	1	1	1	0	0	1	0	1	1	1	0	0	1	0	1	1.7	1.7	1.7	58.255	518	518	1	4	1	1			1		1	0.0049478	1.5
[truncated: 40 more columns]
